# Supplementary material for: Early Neutrophil Activation in Psoriatic Skin at Relapse Following Dead Sea Climatotherapy
Source: Exp Dermatol. 2025 Apr 3;34(4):e70094. doi: 10.1111/exd.70094 (PMC11969059; doi:10.1111/exd.70094)
Supplement: Supplementary file 1 — Data S1 [file EXD-34-e70094-s001.zip]

Archive with 4 entries (4 files):
- exd70094-sup-0001-manuscript_supplementary_2024_11_30.docx
- exd70094-sup-0002-table_s4_GSEA_GO_BP_LVxvsLV0.xlsx
- exd70094-sup-0003-table_s5_GSEA_KEGG_LVxvsLV0.xlsx
- exd70094-sup-0004-table_s6_GSEA_reactome_LVxvsLV0.xlsx
