# Supplementary material for: Early Neutrophil Activation in Psoriatic Skin at Relapse Following Dead Sea Climatotherapy
Source: Exp Dermatol. 2025 Apr 3;34(4):e70094. doi: 10.1111/exd.70094 (PMC11969059; doi:10.1111/exd.70094)
Supplement: Supplementary file 1 — Data S1 [file EXD-34-e70094-s001.zip › exd70094-sup-0002-table_s4_GSEA_GO_BP_LVxvsLV0.xlsx]

## Sheet: Sheet 1
pathway	pval	padj	log2err	ES	NES	size	leadingEdge
GOBP_LEUKOCYTE_MIGRATION	1.19092e-15	8.28016e-13	1.01754	0.763613	2.08256	289	3576, 54210, 2919, 1441, 3553, 2920, 3055, 57580, 255231, 4192, 3552, 11151, 3383, 2867, 399, 63940, 4067, 7124, 5294, 4318, 5919, 5293, 5228, 11314, 7535, 3689, 1236, 7409, 6693, 9023, 101, 6352, 708, 58191, 5724, 6404, 728, 5734, 6402, 9750, 7130, 26585, 729230, 83483, 6688, 9466, 64005, 5142, 79890, 3683, 1240, 120425, 3570, 1234, 3965, 972, 5880, 3932, 9948, 30817, 3071, 6364, 50512, 1511, 63…
GOBP_MYELOID_LEUKOCYTE_MIGRATION	2.56983e-12	9.06406e-10	0.898671	0.799078	2.05426	167	3576, 54210, 2919, 1441, 3553, 2920, 57580, 255231, 4192, 3552, 399, 4067, 5294, 5919, 5293, 5228, 11314, 3689, 1236, 7409, 101, 6352, 708, 728, 5734, 9750, 7130, 26585, 729230, 6688, 5142, 79890, 1240, 120425, 3570, 972, 5880, 9948, 30817, 3071, 6364, 1511, 6363, 83692, 6376, 6504, 7422, 5155, 6283, 7057, 199, 391, 5800, 23604, 6777, 1230, 3554, 6347, 2185, 1524, 6223, 140885
GOBP_GRANULOCYTE_MIGRATION	3.6464e-10	7.33887e-08	0.814036	0.835929	2.05002	111	3576, 54210, 2919, 1441, 3553, 2920, 57580, 255231, 4192, 3552, 399, 5294, 5919, 5293, 11314, 3689, 1236, 7409, 101, 6352, 708, 728, 5734, 9750, 7130, 5142, 1240, 120425, 972, 5880, 9948, 30817, 3071, 6364, 6363, 83692
GOBP_NEUTROPHIL_MIGRATION	6.33533e-09	8.65225e-07	0.761461	0.84409	2.04961	91	3576, 54210, 2919, 1441, 3553, 2920, 57580, 255231, 4192, 3552, 399, 5294, 5293, 3689, 1236, 7409, 101, 6352, 708, 728, 9750, 7130, 5142, 120425, 972, 5880, 9948, 3071, 6364, 6363, 83692
GOBP_LEUKOCYTE_CHEMOTAXIS	2.0851e-11	5.14415e-09	0.863415	0.789892	2.04596	172	3576, 54210, 2919, 1441, 3553, 2920, 57580, 4192, 11151, 2867, 63940, 4067, 5294, 5919, 5293, 5228, 3689, 1236, 7409, 9023, 101, 6352, 708, 58191, 728, 9750, 7130, 26585, 729230, 6688, 5142, 79890, 1240, 120425, 3570, 1234, 3965, 972, 5880, 30817, 3071, 6364, 1511, 6363, 6376, 6504, 7422, 5155, 7852, 6283, 7057, 199, 5800, 23604, 1880, 1230
GOBP_GRANULOCYTE_CHEMOTAXIS	2.77961e-09	4.08817e-07	0.774939	0.838392	2.03876	92	3576, 54210, 2919, 1441, 3553, 2920, 57580, 4192, 5294, 5919, 5293, 3689, 1236, 7409, 6352, 708, 728, 9750, 7130, 5142, 1240, 120425, 972, 5880, 30817, 3071, 6364, 6363
GOBP_INFLAMMATORY_RESPONSE	7.87028e-21	2.0064e-17	1.17789	0.707548	2.029	572	3576, 5008, 54210, 2919, 3553, 64386, 2920, 5743, 3055, 2357, 5806, 6556, 9021, 4192, 3552, 81030, 80709, 8111, 2867, 4210, 3500, 4818, 63940, 10318, 6696, 2268, 4843, 7133, 79931, 241, 4067, 197358, 7124, 5265, 1051, 929, 5294, 6774, 4318, 5919, 5293, 313, 84868, 2876, 3689, 1535, 1969, 22904, 1236, 4069, 7850, 79792, 3656, 51284, 101, 8877, 115362, 6352, 122618, 1233, 5971, 25824, 27179, 107, 5…
GOBP_NEUTROPHIL_CHEMOTAXIS	4.53547e-07	4.23016e-05	0.674963	0.850428	2.02309	74	3576, 54210, 2919, 1441, 3553, 2920, 57580, 4192, 5294, 5293, 3689, 1236, 7409, 6352, 708, 728, 9750, 7130, 5142, 120425, 972, 5880, 3071, 6364, 6363
GOBP_POSITIVE_REGULATION_OF_CYTOKINE_PRODUCTION	6.67901e-15	3.64865e-12	0.996986	0.723815	2.01334	370	5008, 3553, 10859, 5743, 1958, 255231, 6556, 4050, 4192, 3552, 54440, 2867, 4210, 63940, 2268, 4843, 5795, 7124, 5452, 1051, 192683, 929, 5294, 6774, 602, 283234, 5293, 3394, 10538, 3115, 84868, 8013, 29126, 10288, 1535, 1236, 7305, 6693, 84433, 10865, 79792, 51284, 101, 8877, 115362, 27179, 5724, 728, 5734, 2219, 8710, 3566, 729230, 114836, 914, 9466, 30968, 5142, 3113, 10666, 9181, 9308, 4860, …
GOBP_CELL_CHEMOTAXIS	2.75663e-12	9.06406e-10	0.898671	0.758882	2.01067	231	3576, 54210, 2919, 1441, 3553, 2920, 57580, 4192, 11151, 2867, 63940, 4067, 5294, 5919, 5293, 5228, 3689, 1969, 1236, 7409, 9023, 101, 6352, 1233, 708, 58191, 51411, 728, 9750, 7130, 26585, 729230, 6688, 5142, 409, 79890, 1240, 120425, 55894, 3570, 1234, 3965, 972, 5880, 1839, 30817, 3071, 6364, 1511, 6363, 3082, 9732, 10663, 6376, 6504, 7412, 7422, 5155, 7852, 6283, 7057, 199, 391, 5800, 23604, …
GOBP_ACUTE_INFLAMMATORY_RESPONSE	4.1886e-07	4.0043e-05	0.674963	0.849693	2.01008	71	5008, 54210, 3553, 5743, 3552, 2867, 3500, 241, 7124, 5265, 1051, 5294, 1236, 101, 9180, 9332, 3570, 59307, 923, 718, 25807, 7412, 23780
GOBP_T_CELL_ACTIVATION	4.34065e-15	2.55364e-12	0.996986	0.715544	2.00098	407	3553, 10859, 8651, 57580, 3718, 1958, 6556, 4192, 917, 3552, 11151, 54440, 3383, 399, 9840, 4818, 64926, 7133, 962, 4067, 197358, 1051, 921, 5294, 6774, 602, 283234, 5293, 27240, 10538, 11314, 3115, 84868, 259307, 926, 7535, 29126, 10288, 1236, 7409, 6693, 80380, 84433, 101, 6352, 6932, 5971, 57089, 7454, 3122, 939, 5734, 55824, 9750, 387357, 3936, 1794, 64600, 3566, 729230, 84807, 114836, 6688, …
GOBP_POSITIVE_REGULATION_OF_CELL_CELL_ADHESION	1.64808e-11	4.66833e-09	0.863415	0.749068	1.99905	241	5329, 3553, 10859, 8651, 3718, 4192, 3552, 8728, 11151, 54440, 399, 9840, 64926, 4067, 7124, 921, 283234, 3115, 84868, 259307, 7535, 8013, 29126, 3689, 10288, 1236, 7409, 80380, 84433, 101, 6352, 5724, 3122, 939, 3566, 729230, 84807, 9466, 8744, 3037, 3113, 9308, 3111, 4860, 3575, 864, 3965, 972, 3932, 3654, 3109, 3071, 1511, 3119, 923, 6363, 3594, 11006, 8943, 3123, 8440, 10673, 10272, 10326, 26…
GOBP_CYTOKINE_PRODUCTION	4.87941e-19	5.3311e-16	1.12391	0.694799	1.99001	585	5008, 54210, 3553, 10859, 5743, 5552, 8651, 3718, 57447, 1958, 255231, 6556, 4050, 4192, 1992, 3552, 54440, 2867, 4210, 63940, 2268, 4843, 5795, 7133, 4067, 197358, 7124, 5452, 1051, 192683, 929, 5294, 6774, 602, 283234, 5293, 3394, 10538, 3115, 84868, 8013, 29126, 10288, 1535, 1969, 1236, 7305, 7850, 6693, 80380, 84433, 10865, 79792, 51284, 101, 8877, 115362, 122618, 708, 5971, 27179, 5724, 728,…
GOBP_POSITIVE_REGULATION_OF_LEUKOCYTE_CELL_CELL_ADHESION	5.49697e-10	1.00097e-07	0.801216	0.754209	1.98613	204	3553, 10859, 8651, 3718, 4192, 3552, 11151, 54440, 399, 9840, 64926, 4067, 7124, 921, 283234, 3115, 84868, 259307, 7535, 8013, 29126, 3689, 10288, 1236, 7409, 80380, 84433, 101, 6352, 5724, 3122, 939, 3566, 729230, 84807, 9466, 8744, 3037, 3113, 9308, 3111, 4860, 3575, 864, 3965, 972, 3932, 3654, 3109, 3071, 3119, 923, 6363, 3594, 11006, 8943, 3123, 8440, 10673, 10326, 2113, 3117, 861, 6504, 7412…
GOBP_CELLULAR_RESPONSE_TO_MOLECULE_OF_BACTERIAL_ORIGIN	3.35987e-09	4.84835e-07	0.774939	0.771883	1.98221	157	3576, 2919, 3553, 2920, 10859, 3055, 3552, 10318, 4843, 7133, 79931, 4067, 7124, 1051, 929, 3394, 84868, 29126, 10288, 22904, 80380, 10865, 3656, 6352, 27179, 5724, 6688, 7538, 5142, 4057, 1234, 3654, 59307, 1511, 9516, 923, 2671, 80149, 79155, 7128, 6376, 4793, 26191, 6714, 5606, 9450, 26525, 23643
GOBP_POSITIVE_REGULATION_OF_CELL_ACTIVATION	2.21722e-12	8.53687e-10	0.898671	0.723752	1.97569	304	5341, 3553, 10859, 8651, 3718, 4192, 3552, 11151, 54440, 399, 3500, 9840, 64926, 2268, 4067, 7124, 921, 283234, 3115, 84868, 259307, 7535, 8013, 29126, 3689, 10288, 1236, 7409, 7305, 80380, 84433, 101, 6352, 5724, 3122, 939, 6195, 28638, 3566, 729230, 84807, 914, 9466, 8744, 3113, 10666, 9308, 3111, 4860, 3514, 50487, 30011, 3575, 149840, 864, 3965, 972, 3932, 3109, 3071, 3507, 3119, 923, 6363, 3…
GOBP_LEUKOCYTE_CELL_CELL_ADHESION	1.76173e-11	4.70041e-09	0.863415	0.721141	1.96938	303	3553, 10859, 8651, 3718, 4192, 3552, 11151, 54440, 3383, 399, 9840, 64926, 10318, 83706, 4067, 7124, 1051, 921, 283234, 11314, 3115, 84868, 259307, 7535, 8013, 29126, 3689, 10288, 1236, 7409, 6693, 80380, 84433, 101, 6352, 5724, 3122, 6404, 939, 55824, 6402, 9750, 64600, 3566, 729230, 84807, 9466, 8744, 3037, 3113, 3683, 9308, 3111, 4860, 3575, 864, 3965, 972, 5880, 3932, 3654, 3109, 3071, 50512,…
GOBP_CELLULAR_RESPONSE_TO_BIOTIC_STIMULUS	1.15031e-09	1.79542e-07	0.788187	0.755053	1.96596	183	3576, 2919, 3553, 2920, 10859, 3055, 3552, 10318, 4843, 7133, 79931, 4067, 7124, 1051, 84464, 929, 3394, 84868, 29126, 10288, 22904, 80380, 10865, 3656, 6352, 27179, 5724, 6688, 7538, 5142, 4057, 1234, 3654, 59307, 1511, 9516, 923, 2671, 80149, 79155, 7128, 6376, 4793, 26191, 6714, 5606, 9450, 26525, 23643, 317
GOBP_POSITIVE_REGULATION_OF_IMMUNE_SYSTEM_PROCESS	7.70529e-20	1.1786e-16	1.15122	0.679439	1.9602	672	3576, 3553, 10859, 3055, 2357, 8651, 3718, 6556, 4192, 3552, 81030, 3937, 11151, 54440, 3383, 8111, 2867, 399, 3500, 9840, 64926, 63940, 2268, 4843, 5795, 919, 4067, 7124, 921, 5919, 283234, 5293, 3059, 140685, 5228, 11314, 3115, 84868, 259307, 926, 7535, 8013, 29126, 3689, 10288, 1236, 7409, 7305, 6693, 80380, 84433, 10865, 101, 115362, 6352, 708, 5724, 3122, 728, 939, 9750, 387357, 2219, 11331,…
GOBP_CYTOKINE_MEDIATED_SIGNALING_PATHWAY	1.77513e-12	7.54234e-10	0.91012	0.70391	1.94652	357	3576, 5008, 2919, 1441, 3553, 2920, 10859, 3055, 8651, 3718, 1958, 1439, 50615, 3552, 81030, 7185, 1271, 11025, 5795, 7133, 7124, 6774, 6776, 6505, 10288, 1236, 1438, 7850, 3656, 8877, 6352, 1233, 27179, 7804, 3587, 10581, 9180, 10019, 7187, 1984, 3566, 729230, 83483, 6688, 9466, 1240, 11213, 3575, 3570, 1234, 7186, 972, 3561, 6775, 3654, 59307, 6364, 1796, 1511, 6363, 330, 3594, 11006, 10663, 78…
GOBP_REGULATION_OF_T_CELL_ACTIVATION	9.71466e-11	2.12279e-08	0.839089	0.714681	1.93583	276	3553, 10859, 8651, 3718, 4192, 3552, 11151, 54440, 399, 9840, 64926, 7133, 4067, 1051, 921, 283234, 27240, 11314, 3115, 84868, 259307, 7535, 29126, 10288, 1236, 7409, 6693, 80380, 84433, 101, 6352, 6932, 3122, 939, 55824, 9750, 64600, 3566, 729230, 84807, 914, 9466, 27166, 8744, 3113, 9308, 3111, 4860, 3575, 864, 3965, 972, 5880, 3932, 3109, 3071, 1511, 3119, 923, 201633, 6363, 3594, 11006, 8943,…
GOBP_DEFENSE_RESPONSE	1.8696e-27	7.14934e-24	1.35757	0.652471	1.93576	1170	3576, 5008, 54210, 2919, 1441, 3553, 64386, 2920, 10859, 3687, 5743, 3055, 2357, 5806, 8651, 3718, 255231, 6556, 116372, 9021, 5272, 4192, 3552, 81030, 80709, 6464, 11151, 8111, 2867, 51225, 4210, 23406, 3500, 4818, 11025, 63940, 10318, 6696, 2268, 4843, 7133, 962, 79931, 116071, 241, 4067, 197358, 7124, 5265, 1051, 929, 5294, 6774, 602, 4318, 5919, 6776, 283234, 5293, 3394, 6505, 10538, 9214, 31…
GOBP_MONONUCLEAR_CELL_DIFFERENTIATION	2.76432e-11	6.40652e-09	0.863415	0.701014	1.93561	340	3553, 10859, 8651, 57580, 3718, 1958, 4192, 917, 3552, 54440, 8111, 399, 9840, 6482, 5795, 116071, 4067, 1051, 6774, 602, 578, 5293, 3394, 28959, 10538, 140685, 259307, 7535, 55365, 10288, 1236, 7409, 6693, 84433, 101, 22806, 6932, 5971, 57089, 3122, 939, 5734, 10320, 387357, 1794, 3566, 729230, 84807, 114836, 6688, 914, 27166, 8744, 581, 4242, 23210, 9308, 3111, 4860, 3575, 3570, 864, 3965, 972,…
GOBP_POSITIVE_REGULATION_OF_CELL_ADHESION	5.12701e-12	1.56845e-09	0.887075	0.692134	1.9273	375	5329, 3553, 10859, 8651, 57580, 3718, 4192, 3552, 57091, 8728, 11151, 54440, 399, 9840, 64926, 5795, 4067, 7124, 921, 283234, 3115, 84868, 259307, 7535, 8013, 29126, 3689, 10288, 1236, 7409, 80380, 84433, 101, 6352, 708, 5724, 3122, 939, 7052, 9647, 9806, 3566, 729230, 84807, 9466, 8744, 3037, 3113, 9308, 3111, 4860, 3575, 864, 3965, 972, 3932, 2523, 3654, 3109, 3071, 1511, 3119, 59339, 923, 6363…
GOBP_IMMUNE_RESPONSE	2.10682e-28	1.61129e-24	1.38026	0.648798	1.92485	1197	3576, 5008, 54210, 2919, 3553, 2920, 10859, 8477, 8862, 3055, 2357, 5806, 8651, 3718, 255231, 6556, 1439, 4050, 5272, 4192, 3274, 50615, 3552, 81030, 3937, 11151, 27299, 54440, 3383, 2867, 4210, 3500, 9840, 6482, 4818, 11025, 10318, 2268, 4843, 5795, 7133, 962, 79931, 919, 10261, 4067, 197358, 7124, 5452, 1051, 3903, 929, 5294, 6774, 602, 5919, 5293, 3394, 6398, 27240, 10538, 11314, 3115, 84868, …
GOBP_REGULATION_OF_PHAGOCYTOSIS	3.42729e-05	0.00179534	0.557332	0.804946	1.91489	74	3553, 3055, 5806, 6556, 2268, 5795, 7124, 11314, 1535, 8877, 7052, 2219, 1794, 3561, 3071, 1265, 2624, 718, 10326, 23208, 5788, 3600, 3560, 6347, 64581, 140885
GOBP_LYMPHOCYTE_ACTIVATION	3.2574e-15	2.07605e-12	1.00732	0.667637	1.9124	592	3553, 10859, 8651, 57580, 3718, 1958, 6556, 4192, 917, 50615, 3552, 11151, 54440, 3383, 399, 3500, 9840, 6482, 4818, 64926, 2268, 5795, 7133, 962, 4067, 197358, 1051, 921, 5294, 6774, 602, 283234, 578, 5293, 3394, 27240, 10538, 11314, 3115, 84868, 259307, 926, 7535, 29126, 10288, 1236, 7409, 7305, 6693, 80380, 84433, 7940, 101, 6352, 22806, 6932, 5971, 57089, 7454, 3122, 939, 5734, 55824, 10320, …
GOBP_POSITIVE_REGULATION_OF_LEUKOCYTE_MIGRATION	5.33592e-07	4.85823e-05	0.659444	0.777677	1.90717	111	3576, 4192, 3552, 3383, 63940, 7124, 5919, 5228, 1236, 6693, 101, 6352, 708, 5724, 728, 9750, 729230, 83483, 6688, 1240, 3570, 3965, 972, 5880, 3071, 6364, 6363, 83692, 6376, 6504, 3676, 7422, 7057, 199, 8784, 23604, 1230, 3554, 2185, 1524, 51157, 2526
GOBP_REGULATION_OF_LEUKOCYTE_PROLIFERATION	2.04089e-08	2.50178e-06	0.733762	0.72846	1.90707	193	3553, 10859, 3718, 1439, 3552, 11151, 54440, 64926, 7133, 4067, 1051, 283234, 11314, 3115, 84868, 259307, 7535, 29126, 10288, 1438, 7305, 6693, 80380, 84433, 7940, 6352, 22806, 26585, 64600, 729230, 9466, 8744, 3113, 4860, 3965, 972, 5880, 3109, 3071, 923, 3087, 6363, 3594, 11006, 3123, 8440, 10673, 3659, 7128, 4332, 6504, 51293, 7412, 26191, 5788, 9093, 5585, 199, 6777, 1880, 3600, 10385
GOBP_REGULATION_OF_CELL_CELL_ADHESION	3.16841e-11	7.12706e-09	0.851339	0.685318	1.90236	367	5329, 3553, 10859, 8651, 3718, 4192, 3552, 8728, 80709, 11151, 54440, 399, 9840, 64926, 83706, 4067, 7124, 1051, 921, 283234, 11314, 3115, 84868, 259307, 7535, 8013, 29126, 3689, 10288, 1236, 7409, 6693, 80380, 84433, 101, 6352, 5724, 3122, 939, 55824, 9750, 10019, 9647, 64600, 3566, 729230, 84807, 6688, 9466, 8744, 3037, 3113, 9308, 3111, 4860, 3575, 864, 3965, 972, 3932, 3654, 3109, 3071, 1511,…
GOBP_CELL_ACTIVATION	2.4472e-19	3.11936e-16	1.13309	0.651839	1.89969	818	3576, 5341, 3553, 10859, 8651, 57580, 3718, 1958, 6556, 4192, 917, 50615, 3552, 3937, 11151, 54440, 3383, 399, 168667, 3500, 9840, 6482, 4818, 64926, 2268, 5795, 7133, 962, 83706, 116071, 4067, 197358, 7124, 5327, 1051, 921, 5294, 6774, 602, 283234, 578, 5293, 3394, 27240, 10538, 11314, 3115, 84868, 259307, 926, 7535, 8013, 29126, 3689, 10288, 22904, 1236, 7409, 7305, 6693, 80380, 84433, 7940, 57…
GOBP_POSITIVE_REGULATION_OF_T_CELL_PROLIFERATION	3.30019e-06	0.000233702	0.627257	0.790326	1.89935	81	3553, 3718, 3552, 11151, 54440, 64926, 283234, 3115, 84868, 7535, 29126, 10288, 80380, 84433, 6352, 729230, 9466, 8744, 3113, 4860, 3965, 3109, 3071, 923, 6363, 3594, 8440, 10673, 6504, 7412, 26191, 5788, 9093, 199, 6777, 3600
GOBP_T_CELL_DIFFERENTIATION	2.18188e-08	2.60734e-06	0.733762	0.71461	1.8966	219	3553, 8651, 57580, 3718, 1958, 4192, 917, 3552, 54440, 399, 9840, 6774, 602, 5293, 10538, 259307, 7535, 10288, 1236, 7409, 6693, 84433, 101, 6932, 5971, 57089, 3122, 939, 5734, 387357, 1794, 3566, 729230, 84807, 114836, 6688, 914, 27166, 8744, 23210, 9308, 3111, 4860, 3575, 3570, 864, 3965, 972, 3932, 3702, 3071, 6363, 3594, 11006, 8943, 3123, 80149, 1514, 3659, 861, 860, 915, 26191, 5788, 3662, …
GOBP_POSITIVE_REGULATION_OF_LEUKOCYTE_CHEMOTAXIS	6.42725e-06	0.00042744	0.610527	0.79826	1.8948	72	3576, 4192, 63940, 5919, 5228, 1236, 6352, 708, 728, 9750, 729230, 6688, 1240, 3570, 3965, 972, 5880, 3071, 6363, 6504, 7422, 7057, 199, 23604, 1230, 2185, 1524, 51157
GOBP_REGULATION_OF_LEUKOCYTE_MIGRATION	1.31419e-07	1.39597e-05	0.690132	0.729663	1.88995	172	3576, 4192, 3552, 3383, 399, 63940, 4067, 7124, 5919, 5228, 11314, 1236, 6693, 101, 6352, 708, 5724, 728, 5734, 9750, 7130, 26585, 729230, 83483, 6688, 9466, 79890, 1240, 3570, 3965, 972, 5880, 3071, 6364, 6363, 83692, 6376, 6504, 3676, 7422, 7057, 199, 391, 8784, 23604, 9435, 1230, 3554, 6347, 2185, 1524, 51157
GOBP_LEUKOCYTE_DIFFERENTIATION	2.67991e-12	9.06406e-10	0.898671	0.670893	1.88993	439	3553, 10859, 8651, 57580, 3718, 1958, 4192, 917, 3552, 54440, 8111, 399, 9840, 6482, 11025, 5795, 116071, 4067, 7124, 1051, 6774, 602, 4318, 578, 5293, 3726, 3059, 3394, 28959, 10538, 140685, 259307, 7535, 9770, 55365, 10288, 1969, 22904, 1236, 7409, 7305, 2101, 6693, 84433, 101, 22806, 6932, 5971, 57089, 3122, 939, 5734, 10320, 387357, 7130, 1794, 3566, 729230, 84807, 114836, 6688, 914, 27166, 8…
GOBP_POSITIVE_REGULATION_OF_CHEMOTAXIS	1.4112e-06	0.000110131	0.643552	0.767389	1.88897	106	3576, 4192, 63940, 5919, 5228, 1236, 6352, 1233, 708, 728, 9750, 9647, 729230, 6688, 1240, 3570, 3965, 972, 5880, 3071, 6363, 6504, 7422, 5155, 7852, 7057, 199, 23604, 1230, 2185, 3791, 7040, 8829, 1524, 64094, 51157, 5025, 79647, 6810, 56670
GOBP_LEUKOCYTE_PROLIFERATION	1.36147e-08	1.79526e-06	0.74774	0.707657	1.88853	241	3553, 10859, 3718, 6556, 1439, 3552, 11151, 54440, 64926, 7133, 4067, 1051, 5294, 283234, 11314, 3115, 84868, 259307, 7535, 29126, 10288, 1438, 7305, 6693, 80380, 84433, 7940, 6352, 22806, 26585, 1794, 64600, 729230, 9466, 896, 8744, 581, 3113, 4860, 3575, 3965, 972, 5880, 3109, 3071, 923, 3087, 6363, 3594, 11006, 3123, 8440, 10673, 5699, 3659, 7128, 6376, 4332, 6504, 51293, 7412, 26191, 5788, 90…
GOBP_RESPONSE_TO_BACTERIUM	6.69596e-12	1.96964e-09	0.887075	0.668941	1.88812	448	3576, 54210, 2919, 3553, 2920, 10859, 5743, 3055, 4016, 6556, 1439, 3552, 6464, 3500, 84419, 249, 6648, 10318, 2268, 4843, 7133, 79931, 4067, 7124, 1051, 929, 602, 5919, 3394, 84868, 2876, 29126, 10288, 1535, 1594, 1969, 22904, 1236, 4069, 6693, 80380, 10865, 79792, 3656, 115362, 6352, 22806, 1233, 54757, 28912, 27179, 5724, 3587, 115361, 728, 5734, 28638, 6688, 9466, 4129, 7538, 306, 5142, 5739,…
GOBP_REGULATION_OF_ALPHA_BETA_T_CELL_ACTIVATION	4.53876e-05	0.00223951	0.557332	0.783889	1.88183	80	10859, 8651, 3718, 54440, 64926, 11314, 7535, 29126, 3122, 3566, 729230, 84807, 9308, 4860, 864, 3965, 3071, 6363, 3594, 11006, 8943, 3123, 80149, 3659, 861, 26191, 5788, 3662
GOBP_POSITIVE_REGULATION_OF_IMMUNE_RESPONSE	1.94151e-11	4.94955e-09	0.863415	0.672076	1.88077	406	3553, 10859, 3055, 2357, 6556, 81030, 3937, 54440, 2867, 3500, 9840, 2268, 5795, 919, 4067, 7124, 5293, 11314, 3115, 84868, 926, 7535, 8013, 29126, 3689, 1236, 7409, 7305, 84433, 10865, 101, 115362, 6352, 708, 5724, 3122, 728, 387357, 2219, 11331, 28638, 3566, 729230, 84807, 114836, 6688, 9466, 64005, 30968, 581, 5142, 9473, 1240, 10666, 3514, 50487, 89857, 4068, 149840, 3965, 7186, 972, 3932, 37…
GOBP_POSITIVE_REGULATION_OF_RESPONSE_TO_EXTERNAL_STIMULUS	7.57089e-10	1.25874e-07	0.801216	0.685525	1.87968	322	3576, 5008, 3553, 8578, 5743, 3055, 4192, 81030, 2867, 4818, 63940, 10318, 241, 4067, 7124, 1051, 5294, 5919, 5228, 84868, 1535, 1236, 7409, 7305, 51284, 101, 115362, 6352, 1233, 708, 728, 5734, 9750, 9180, 2219, 9647, 729230, 114836, 6688, 1240, 10666, 50487, 3570, 4068, 3965, 972, 5880, 5320, 3071, 5817, 6363, 718, 89870, 85364, 2113, 6376, 4332, 6504, 7422, 5155, 6714, 7852, 6283, 9450, 7057, …
GOBP_T_CELL_PROLIFERATION	6.68422e-08	7.40882e-06	0.704976	0.732392	1.87953	166	3553, 10859, 3718, 6556, 3552, 11151, 54440, 64926, 7133, 1051, 5294, 283234, 3115, 84868, 259307, 7535, 29126, 10288, 6693, 80380, 84433, 6352, 1794, 64600, 729230, 9466, 896, 8744, 581, 3113, 4860, 3965, 5880, 3109, 3071, 923, 6363, 3594, 11006, 3123, 8440, 10673, 5699, 3659, 6504, 7412, 26191, 5788, 9093, 199, 6777, 3600, 10385
GOBP_RESPONSE_TO_MOLECULE_OF_BACTERIAL_ORIGIN	1.951e-08	2.44611e-06	0.733762	0.697662	1.8779	255	3576, 2919, 3553, 2920, 10859, 5743, 3055, 4016, 6556, 1439, 3552, 249, 6648, 10318, 4843, 7133, 79931, 4067, 7124, 1051, 929, 3394, 84868, 29126, 10288, 1594, 22904, 1236, 80380, 10865, 3656, 6352, 27179, 5724, 3587, 728, 5734, 6688, 4129, 7538, 5142, 5739, 11213, 4057, 1234, 3965, 10068, 3654, 59307, 1511, 9516, 923, 10225, 2671, 80149, 79155, 7128, 2643, 6376, 4793, 7412, 26191, 5972, 6714, 56…
GOBP_POSITIVE_REGULATION_OF_LEUKOCYTE_PROLIFERATION	1.24879e-06	9.84611e-05	0.643552	0.758644	1.8729	121	3553, 3718, 1439, 3552, 11151, 54440, 64926, 4067, 283234, 3115, 84868, 7535, 29126, 10288, 1438, 80380, 84433, 6352, 729230, 9466, 8744, 3113, 4860, 3965, 972, 3109, 3071, 923, 6363, 3594, 8440, 10673, 6504, 51293, 7412, 26191, 5788, 9093, 199, 6777, 1880, 3600
GOBP_CYTOKINE_PRODUCTION_INVOLVED_IN_IMMUNE_RESPONSE	2.17761e-05	0.00120684	0.57561	0.776531	1.86998	83	54210, 3553, 10859, 3718, 54440, 2867, 7133, 7124, 8013, 10865, 729230, 10666, 11213, 7186, 972, 11006, 10225, 7805, 6504, 814, 8482, 7043, 3554, 64581, 7040
GOBP_RESPONSE_TO_CYTOKINE	1.07457e-15	8.21834e-13	1.01754	0.644946	1.86571	707	3576, 5008, 2919, 1441, 3553, 2920, 10859, 5743, 3055, 8651, 3718, 11156, 1958, 6556, 1439, 9021, 50615, 3552, 81030, 7185, 11151, 3383, 4210, 1271, 11025, 4843, 5795, 7133, 4502, 7124, 1051, 929, 6774, 6776, 3059, 3394, 6505, 29126, 10288, 5214, 1535, 1594, 22904, 1236, 1438, 7850, 9023, 3656, 6723, 8877, 115362, 6352, 1233, 9242, 6932, 4046, 5971, 58191, 27179, 7454, 7804, 3587, 6404, 115361, 1…
GOBP_REGULATION_OF_T_CELL_PROLIFERATION	1.20106e-06	9.56847e-05	0.643552	0.74139	1.86496	137	3553, 10859, 3718, 3552, 11151, 54440, 64926, 7133, 1051, 283234, 3115, 84868, 259307, 7535, 29126, 10288, 6693, 80380, 84433, 6352, 64600, 729230, 9466, 8744, 3113, 4860, 3965, 5880, 3109, 3071, 923, 6363, 3594, 11006, 3123, 8440, 10673, 3659, 6504, 7412, 26191, 5788, 9093, 199, 6777, 3600, 10385
GOBP_IMMUNE_RESPONSE_REGULATING_CELL_SURFACE_RECEPTOR_SIGNALING_PATHWAY	2.06082e-08	2.50178e-06	0.733762	0.703995	1.86354	215	10859, 3055, 2357, 3937, 2867, 3500, 9840, 2268, 5795, 919, 4067, 5293, 11314, 3115, 926, 7535, 8013, 10288, 1236, 7409, 7305, 84433, 728, 387357, 2219, 28638, 84807, 64005, 30968, 581, 5142, 9473, 1240, 10666, 3514, 89857, 4068, 3932, 3702, 3071, 150372, 3507, 3119, 11006, 7805, 3123, 80149, 8525, 2874, 4332, 26191, 5788, 6714, 54900, 2533, 123920, 925, 10385, 634, 64581, 3635, 2534, 84174, 2318…
GOBP_REGULATION_OF_ACUTE_INFLAMMATORY_RESPONSE	4.25827e-05	0.00213988	0.557332	0.889718	1.86333	31	5008, 3553, 5743, 2867, 241, 7124, 5294, 1236, 101, 9180
GOBP_MONONUCLEAR_CELL_MIGRATION	7.87657e-07	6.84546e-05	0.659444	0.729256	1.86315	150	4192, 3383, 4067, 7124, 5294, 5919, 5293, 7535, 1236, 6693, 9023, 101, 6352, 708, 58191, 728, 9750, 26585, 729230, 6688, 9466, 64005, 3683, 1240, 120425, 3570, 1234, 3965, 6364, 1511, 6363, 83692, 124976, 6376, 6504, 3676, 5155, 7852, 6283, 7057, 199, 5800, 1880, 1230, 6347, 2185, 1524, 6223, 140885, 2526
GOBP_INTERFERON_GAMMA_PRODUCTION	7.74871e-06	0.000502221	0.593325	0.773103	1.85949	86	3553, 10859, 6556, 54440, 7124, 929, 602, 3394, 3115, 84868, 29126, 1236, 80380, 10865, 51284, 708, 729230, 114836, 914, 9466, 5142, 3113, 10666, 3965, 5987, 3594, 11006, 10225, 7805, 3123, 80149, 6504, 26191, 26525
GOBP_POSITIVE_REGULATION_OF_INTERFERON_GAMMA_PRODUCTION	0.000116636	0.00479586	0.538434	0.806718	1.85655	59	3553, 10859, 6556, 54440, 7124, 929, 602, 3394, 3115, 84868, 10865, 51284, 729230, 114836, 914, 9466, 5142, 3113, 10666, 3965, 5987, 3594, 6504, 26191
GOBP_ADAPTIVE_IMMUNE_RESPONSE	1.09143e-09	1.73901e-07	0.788187	0.672631	1.85562	349	54210, 3553, 10859, 3718, 255231, 6556, 1439, 50615, 54440, 3383, 3500, 11025, 7133, 962, 4067, 7124, 3903, 5294, 6774, 602, 5293, 27240, 10538, 3115, 84868, 259307, 7535, 29126, 10288, 6693, 80380, 10865, 5909, 708, 28912, 5971, 57089, 7454, 3122, 939, 55824, 387357, 28638, 3566, 729230, 84807, 114836, 9466, 64005, 23108, 7942, 3113, 28913, 10666, 3111, 3514, 89857, 3575, 3570, 4068, 149840, 718…
GOBP_REGULATION_OF_IMMUNE_SYSTEM_PROCESS	1.4825e-20	2.83454e-17	1.16907	0.626192	1.85504	1071	3576, 1441, 3553, 10859, 3055, 2357, 8651, 3718, 6556, 5272, 4192, 3552, 81030, 3937, 11151, 54440, 3383, 8111, 2867, 399, 3500, 9840, 64926, 11025, 63940, 10318, 2268, 4843, 5795, 7133, 962, 79931, 919, 4067, 197358, 7124, 1051, 921, 929, 6774, 5919, 283234, 5293, 3059, 28959, 27240, 140685, 5228, 11314, 3115, 84868, 259307, 926, 7535, 8013, 2876, 9770, 29126, 55365, 3689, 10288, 1535, 1236, 740…
GOBP_IMMUNE_EFFECTOR_PROCESS	2.65933e-11	6.35579e-09	0.863415	0.655629	1.85059	452	54210, 3553, 10859, 3055, 5806, 3718, 6556, 1439, 5272, 4192, 50615, 11151, 54440, 3383, 2867, 3500, 6482, 4818, 2268, 4843, 5795, 7133, 4067, 7124, 5294, 6774, 602, 5293, 3394, 10538, 11314, 3115, 84868, 259307, 8013, 3689, 22904, 7409, 7305, 6693, 10865, 5730, 708, 5971, 57089, 7454, 5724, 3122, 939, 5734, 2219, 3936, 11331, 1794, 28638, 3566, 729230, 84807, 114836, 6688, 9466, 64005, 3002, 306…
GOBP_RESPONSE_TO_CHEMOKINE	3.83719e-05	0.00195646	0.557332	0.804303	1.84271	57	3576, 2919, 2920, 1236, 6352, 1233, 9750, 10019, 729230, 1240, 1234, 6364, 6363, 10663, 80149, 6376, 7852, 64783, 1230, 2532, 6347, 2185, 1524
GOBP_REGULATION_OF_LYMPHOCYTE_ACTIVATION	8.98542e-10	1.46214e-07	0.801216	0.65897	1.84033	386	3553, 10859, 8651, 3718, 4192, 3552, 11151, 54440, 399, 3500, 9840, 64926, 2268, 7133, 4067, 1051, 921, 283234, 27240, 11314, 3115, 84868, 259307, 7535, 29126, 10288, 1236, 7409, 7305, 6693, 80380, 84433, 7940, 101, 6352, 22806, 6932, 3122, 939, 55824, 9750, 28638, 64600, 3566, 729230, 84807, 914, 9466, 27166, 8744, 3113, 9473, 9308, 3111, 4860, 3514, 30011, 3575, 149840, 864, 3965, 972, 5880, 39…
GOBP_POSITIVE_REGULATION_OF_VASCULATURE_DEVELOPMENT	3.97683e-06	0.000276498	0.610527	0.731328	1.83032	133	3576, 3553, 3687, 100506013, 4192, 3552, 168667, 6774, 5293, 5228, 8877, 728, 26585, 306, 2523, 10800, 3082, 2624, 718, 80149, 2113, 861, 284361, 7422, 7852, 51129, 116844, 7057, 10266, 2185, 3791, 8829, 1524, 64094, 1215
GOBP_ALPHA_BETA_T_CELL_ACTIVATION	2.4801e-05	0.00136459	0.57561	0.738728	1.82427	122	10859, 8651, 3718, 54440, 4818, 64926, 6774, 602, 10538, 11314, 7535, 29126, 6693, 5971, 57089, 3122, 5734, 1794, 3566, 729230, 84807, 114836, 30968, 9308, 4860, 3570, 864, 3965, 3702, 3071, 6363, 3594, 11006, 8943, 3123, 80149, 1514, 3659, 861, 26191, 5788, 3662
GOBP_POSITIVE_REGULATION_OF_HEMOPOIESIS	5.0336e-06	0.000346819	0.610527	0.728394	1.82297	133	8651, 4192, 54440, 8111, 399, 9840, 7124, 3059, 140685, 259307, 7535, 10288, 7305, 101, 3122, 939, 3566, 84807, 8744, 9308, 4860, 50487, 3575, 864, 3965, 972, 3071, 50604, 2124, 6363, 3594, 11006, 8943, 3123, 861, 133522, 5788, 2242, 6777, 1230, 920, 3600, 10385, 3635, 7040, 9092
GOBP_REGULATION_OF_CALCIUM_ION_TRANSPORT	8.76751e-07	7.45044e-05	0.659444	0.710462	1.82261	165	5031, 10859, 8614, 5743, 3718, 11151, 481, 4067, 5294, 578, 10288, 1535, 57165, 6236, 6781, 6352, 581, 5142, 409, 9914, 5987, 8832, 117531, 6376, 5155, 7852, 1230, 57190, 150, 920, 6347, 2185, 246329, 5371, 776, 2534, 10268
GOBP_DENDRITIC_CELL_DIFFERENTIATION	0.000255636	0.00861279	0.498493	0.840255	1.82138	38	10859, 116071, 4067, 1051, 3394, 28959, 10538, 140685, 55365, 10288, 1236, 5971, 6688, 3965, 6363, 3662, 814
GOBP_POSITIVE_REGULATION_OF_IMMUNE_EFFECTOR_PROCESS	1.89595e-06	0.000145002	0.643552	0.698895	1.8212	181	3553, 10859, 54440, 2867, 2268, 4843, 5795, 4067, 7124, 11314, 8013, 3689, 7409, 7305, 10865, 5724, 3122, 2219, 11331, 3566, 729230, 84807, 114836, 6688, 10666, 50487, 4068, 149840, 3965, 7186, 972, 5880, 8832, 30817, 3109, 5817, 6363, 3594, 2624, 7805, 3123, 718, 6504, 26191, 5788, 10459, 814, 2242, 6777, 6812, 8482, 3554, 64581, 7040, 6223
GOBP_REGULATION_OF_IMMUNE_RESPONSE	3.99819e-13	1.91114e-10	0.932595	0.631682	1.81842	651	3553, 10859, 3055, 2357, 8651, 3718, 6556, 5272, 81030, 3937, 54440, 2867, 3500, 9840, 10318, 2268, 5795, 7133, 962, 79931, 919, 4067, 197358, 7124, 929, 5293, 11314, 3115, 84868, 259307, 926, 7535, 8013, 2876, 29126, 3689, 10288, 1535, 1236, 7409, 7305, 10870, 6693, 84433, 10865, 3656, 51284, 101, 115362, 6352, 708, 57089, 7454, 5724, 3122, 7804, 728, 387357, 2219, 7187, 11331, 28638, 3566, 7292…
GOBP_REGULATION_OF_CELL_ACTIVATION	1.87904e-10	3.88403e-08	0.826657	0.639776	1.81837	493	5341, 3553, 10859, 8651, 3718, 4192, 3552, 11151, 54440, 399, 3500, 9840, 64926, 2268, 7133, 4067, 7124, 1051, 921, 283234, 27240, 11314, 3115, 84868, 259307, 7535, 8013, 29126, 3689, 10288, 1236, 7409, 7305, 6693, 80380, 84433, 7940, 101, 8877, 6352, 22806, 6932, 5724, 3122, 939, 55824, 9750, 10019, 6195, 28638, 64600, 3566, 729230, 84807, 6688, 914, 9466, 27166, 8744, 3113, 9473, 284021, 10666,…
GOBP_REGULATION_OF_LEUKOCYTE_CHEMOTAXIS	3.91624e-05	0.00198354	0.557332	0.745466	1.81601	95	3576, 4192, 63940, 4067, 5919, 5228, 1236, 6352, 708, 728, 9750, 7130, 26585, 729230, 6688, 79890, 1240, 3570, 3965, 972, 5880, 3071, 6363, 6504, 7422, 7057, 199, 23604, 1230, 6347, 2185, 1524, 51157
GOBP_REGULATION_OF_CELL_ADHESION	2.84437e-12	9.06406e-10	0.898671	0.632728	1.81502	626	3576, 5329, 3553, 10859, 8651, 57580, 3718, 27289, 4192, 3552, 57091, 8728, 80709, 11151, 27299, 54440, 399, 9840, 64926, 5795, 83706, 4067, 7124, 1051, 921, 5294, 283234, 11314, 3115, 84868, 259307, 7535, 8013, 29126, 3689, 10288, 1969, 1236, 7409, 6693, 80380, 84433, 101, 5328, 6352, 708, 5724, 3122, 939, 55824, 9750, 7052, 10019, 9647, 26585, 9806, 64600, 3566, 729230, 84807, 6688, 9466, 8744,…
GOBP_CELL_ACTIVATION_INVOLVED_IN_IMMUNE_RESPONSE	1.92525e-07	1.91225e-05	0.690132	0.685284	1.81392	214	10859, 3718, 6556, 4192, 11151, 3383, 6482, 4818, 2268, 4067, 5294, 6774, 602, 5293, 3394, 10538, 11314, 84868, 8013, 3689, 22904, 7305, 6693, 5730, 5971, 57089, 5724, 3122, 5734, 3936, 1794, 3566, 729230, 84807, 114836, 6688, 9466, 306, 3683, 4242, 284021, 50487, 3570, 149840, 3965, 972, 5880, 8832, 30817, 3109, 3071, 6363, 3594, 2624, 3123, 80149, 6504, 5788, 3662, 10459, 2067, 2242, 6812, 1880…
GOBP_LEUKOCYTE_MEDIATED_IMMUNITY	1.83668e-07	1.84828e-05	0.690132	0.663708	1.81253	303	54210, 3553, 10859, 3718, 1439, 5272, 50615, 11151, 54440, 3383, 3500, 4818, 2268, 4843, 7133, 4067, 7124, 5294, 602, 5293, 10538, 11314, 3115, 84868, 259307, 8013, 3689, 7409, 7305, 10865, 5730, 708, 7454, 5724, 3122, 939, 28638, 3566, 729230, 114836, 6688, 9466, 64005, 3002, 306, 409, 3113, 284021, 10666, 3111, 3514, 50487, 3575, 4068, 149840, 3965, 7186, 972, 5880, 8832, 9948, 30817, 3109, 307…
GOBP_ACUTE_PHASE_RESPONSE	0.00021239	0.00755516	0.518848	0.904618	1.8119	25	3553, 5743, 3552, 7124, 5265, 1051, 9332, 3570, 59307, 23780
GOBP_IMMUNE_SYSTEM_DEVELOPMENT	1.05614e-14	5.38493e-12	0.986546	0.622948	1.80954	780	5008, 5341, 1441, 3553, 10859, 8651, 57580, 3718, 1958, 4050, 4192, 917, 3552, 54440, 8111, 399, 9840, 6482, 11025, 6648, 5795, 116071, 4067, 7124, 1051, 6774, 602, 4318, 578, 5293, 3726, 3059, 3394, 28959, 10538, 140685, 2122, 84868, 23212, 259307, 7535, 9770, 29126, 55365, 10288, 1969, 22904, 1236, 7409, 7305, 2101, 6693, 84433, 1052, 101, 22806, 122618, 1233, 6932, 5971, 57089, 3122, 6404, 939…
GOBP_T_CELL_ACTIVATION_INVOLVED_IN_IMMUNE_RESPONSE	9.84884e-05	0.00427977	0.538434	0.755213	1.80905	78	10859, 3718, 6556, 4192, 3383, 6774, 602, 10538, 84868, 6693, 5971, 57089, 3122, 5734, 3936, 3566, 84807, 114836, 3683, 3570, 3965, 972, 3109, 3071, 6363, 3594, 3123, 80149
GOBP_REGULATION_OF_GRANULOCYTE_CHEMOTAXIS	0.000226126	0.00789684	0.518848	0.814396	1.80868	44	3576, 4192, 5919, 1236, 6352, 708, 728, 9750, 7130, 1240, 972, 5880, 3071, 6363, 6504, 7057, 23604
GOBP_CD4_POSITIVE_ALPHA_BETA_T_CELL_ACTIVATION	0.000100439	0.00429136	0.538434	0.754959	1.80844	78	8651, 3718, 54440, 4818, 6774, 602, 10538, 29126, 6693, 5971, 57089, 3122, 5734, 3566, 84807, 114836, 30968, 9308, 3570, 864, 3965, 3071, 6363, 3594, 3123, 80149, 1514, 861, 3662
GOBP_LEUKOCYTE_DEGRANULATION	0.000412452	0.0126293	0.498493	0.782348	1.80784	63	3055, 11151, 4818, 2268, 4067, 5294, 5293, 11314, 8013, 3689, 5730, 5724, 3566, 729230, 6688, 306, 284021, 50487, 3965, 5880, 8832, 30817, 3071, 2624
GOBP_INTERLEUKIN_6_PRODUCTION	9.42045e-06	0.000576381	0.593325	0.732931	1.80774	120	3553, 3552, 4843, 197358, 7124, 5452, 1051, 6774, 84868, 10288, 1535, 7305, 10865, 51284, 27179, 5724, 9466, 409, 9181, 11213, 3570, 3965, 972, 8832, 3071, 3082, 11006, 80149, 7128, 408, 6376, 6504, 23208, 26191, 199, 26525, 9261, 84632, 64581, 3635, 140885, 7096, 55122, 51311, 10333
GOBP_MYELOID_LEUKOCYTE_ACTIVATION	1.9755e-06	0.00014959	0.627257	0.693836	1.80726	180	3576, 57580, 6556, 3937, 399, 2268, 116071, 4067, 7124, 5294, 5293, 10538, 11314, 84868, 8013, 3689, 22904, 7305, 5730, 8877, 6352, 22918, 5971, 5724, 728, 1794, 3566, 729230, 6688, 914, 306, 284021, 23210, 10666, 50487, 3965, 972, 5880, 5320, 8832, 30817, 1511, 11006, 2624, 80149, 79155, 6376, 6504, 23208, 5788, 3662, 6283, 3725, 814, 7057, 199, 8530, 2242, 64784, 6812
GOBP_INOSITOL_PHOSPHATE_METABOLIC_PROCESS	0.00024687	0.0083914	0.498493	0.81321	1.80605	44	5341, 5031, 80271, 5724
GOBP_POSITIVE_REGULATION_OF_INTERLEUKIN_2_PRODUCTION	0.000477754	0.0142729	0.498493	0.851662	1.80506	33	3553, 3552, 54440, 84433, 729230, 30968, 5142, 9308, 4860, 7186, 861, 5788, 3662, 6777, 920, 64581
GOBP_NEGATIVE_REGULATION_OF_CYSTEINE_TYPE_ENDOPEPTIDASE_ACTIVITY	0.000197208	0.00717348	0.518848	0.767768	1.80497	69	5329, 5743, 5272, 7124, 4318, 2876, 25824, 939, 6195, 409, 4057, 3082, 330, 7422, 6714, 7057, 8530
GOBP_PHAGOCYTOSIS	2.33706e-06	0.000171864	0.627257	0.683619	1.80311	206	5031, 3553, 3055, 5806, 6556, 11151, 399, 3500, 2268, 5795, 4067, 81567, 7124, 929, 3394, 11314, 4689, 3689, 1535, 7409, 7305, 8877, 122618, 22918, 51411, 7052, 2219, 55647, 1794, 28638, 729230, 64005, 3385, 306, 3683, 23210, 9938, 3514, 3561, 5880, 3071, 3507, 1265, 2624, 718, 10326, 311, 6504, 23208, 286046, 5788, 6714, 7057, 199, 391, 11334, 3600, 4688, 3560, 6347, 64581, 2534, 140885, 23221, …
GOBP_MAST_CELL_ACTIVATION	4.90719e-05	0.00240578	0.557332	0.800716	1.80297	53	3937, 399, 2268, 4067, 5294, 5293, 11314, 8013, 5730, 3566, 284021, 10666, 50487, 3965, 5880, 8832, 30817, 2624, 6283, 2242, 6812
GOBP_MYELOID_LEUKOCYTE_MEDIATED_IMMUNITY	0.000196081	0.00717348	0.518848	0.750075	1.80012	85	54210, 5272, 3500, 2268, 4067, 5294, 5293, 11314, 8013, 3689, 7305, 5730, 5724, 3566, 729230, 6688, 306, 284021, 50487, 3965, 5880, 8832, 9948, 30817, 1511, 2624, 718, 814, 2242, 6812, 11334
GOBP_POSITIVE_REGULATION_OF_DEFENSE_RESPONSE	2.63036e-06	0.000189783	0.627257	0.679477	1.79715	212	5008, 3553, 5743, 3055, 4192, 81030, 2867, 4818, 63940, 10318, 241, 4067, 7124, 1051, 5294, 84868, 1535, 1236, 7409, 7305, 51284, 101, 115362, 6352, 5734, 9180, 2219, 729230, 114836, 6688, 10666, 50487, 4068, 5320, 5817, 718, 85364, 2113, 6376, 4332, 6714, 6283, 6777, 4321, 3600, 340061, 64581, 6223, 2534, 55223, 3620, 3949, 55122, 3133
GOBP_HUMORAL_IMMUNE_RESPONSE	8.77385e-06	0.000545548	0.593325	0.709091	1.79609	144	3576, 54210, 2919, 3553, 2920, 6556, 3500, 7124, 5452, 602, 5919, 1236, 4069, 708, 28912, 2219, 11331, 28638, 729230, 7942, 9308, 3514, 4057, 4068, 1511, 3507, 3119, 3123, 718, 5699, 124976, 5788, 10578, 6283, 140823, 26525, 28984, 715, 1880, 3512, 6347, 629, 6223, 1191
GOBP_RECEPTOR_METABOLIC_PROCESS	1.99479e-05	0.00113009	0.57561	0.715358	1.79501	135	3576, 10859, 8862, 100506013, 3689, 10267, 26585, 409, 79890, 4043, 11006, 7805, 1889, 157, 348, 408, 7422, 10266, 634, 156, 255738, 7040, 55004, 10268, 967, 3949
GOBP_POSITIVE_REGULATION_OF_PHAGOCYTOSIS	0.000369988	0.0116447	0.498493	0.799712	1.79494	50	3553, 5806, 6556, 5795, 7124, 1535, 2219, 1794, 3561, 3071, 2624, 718, 10326, 5788, 3600, 3560, 6347, 64581, 140885
GOBP_REGULATION_OF_IMMUNE_EFFECTOR_PROCESS	6.15344e-07	5.47227e-05	0.659444	0.666062	1.79229	258	3553, 10859, 3718, 5272, 54440, 3383, 2867, 2268, 4843, 5795, 7133, 4067, 7124, 11314, 84868, 259307, 8013, 3689, 7409, 7305, 10865, 708, 7454, 5724, 3122, 2219, 11331, 3566, 729230, 84807, 114836, 6688, 9466, 409, 10666, 11213, 50487, 3575, 4068, 149840, 3965, 7186, 972, 5880, 8832, 30817, 3109, 3071, 5817, 6363, 653361, 3594, 11006, 2624, 10225, 7805, 3123, 2671, 718, 80149, 6504, 26191, 5788, …
GOBP_TAXIS	2.09706e-09	3.14477e-07	0.774939	0.634355	1.7905	448	3576, 54210, 2919, 5329, 1441, 3553, 2920, 2357, 57580, 4192, 11151, 2867, 399, 63940, 5795, 4067, 5294, 5919, 10501, 5293, 5228, 3689, 1969, 1236, 7409, 6693, 9023, 7408, 101, 5328, 6352, 1233, 708, 4046, 58191, 51411, 5724, 728, 9750, 7130, 9647, 26585, 1794, 729230, 6688, 5142, 409, 79890, 1240, 8828, 120425, 4897, 54538, 55894, 3570, 1234, 3965, 972, 5880, 1839, 55848, 30817, 3071, 6364, 1080…
GOBP_ACTIVATION_OF_IMMUNE_RESPONSE	2.89861e-07	2.84213e-05	0.674963	0.66521	1.79042	256	3553, 3055, 2357, 81030, 3937, 2867, 3500, 9840, 2268, 5795, 919, 4067, 5293, 11314, 3115, 926, 7535, 8013, 1236, 7409, 7305, 84433, 708, 728, 387357, 2219, 11331, 28638, 84807, 64005, 30968, 581, 5142, 9473, 1240, 10666, 3514, 89857, 4068, 3932, 3702, 3071, 150372, 3507, 3119, 11006, 7805, 3123, 718, 80149, 8525, 85364, 2874, 4332, 26191, 5788, 6714, 28984, 54900, 715, 2533, 123920, 925, 340061,…
GOBP_REGULATION_OF_CD4_POSITIVE_ALPHA_BETA_T_CELL_ACTIVATION	0.000473761	0.0142091	0.498493	0.799663	1.79013	48	8651, 3718, 54440, 29126, 3122, 3566, 84807, 9308, 864, 3965, 3071, 6363, 3594, 3123, 80149, 861, 3662
GOBP_REGULATION_OF_NEUTROPHIL_MIGRATION	0.00138782	0.03197	0.45506	0.820314	1.79006	40	3576, 4192, 3552, 399, 1236, 101, 708, 728, 9750, 7130, 972, 5880, 3071, 6363, 83692
GOBP_INTERLEUKIN_2_PRODUCTION	0.000606804	0.0171249	0.477271	0.790245	1.78858	54	3553, 3552, 54440, 84868, 84433, 729230, 30968, 7538, 5142, 9308, 4860, 7186, 5987, 11006, 7805, 7128, 861, 5788, 3662, 6777, 920, 64581, 51564
GOBP_RECEPTOR_INTERNALIZATION	0.000239629	0.00821832	0.518848	0.745214	1.78845	85	3576, 10859, 8862, 100506013, 3689, 10267, 26585, 409, 79890, 4043, 11006, 157, 408, 7422, 10266, 634, 156, 255738, 10268, 967
GOBP_POSITIVE_CHEMOTAXIS	0.000412831	0.0126293	0.498493	0.805208	1.78828	44	3576, 11151, 5795, 5228, 6352, 1233, 55894, 3082, 6376, 7422, 5155
GOBP_POSITIVE_REGULATION_OF_ACUTE_INFLAMMATORY_RESPONSE	0.00012802	0.00512615	0.518848	0.941884	1.78661	19	5008, 3553, 5743, 2867, 241, 7124, 5294, 1236, 101, 9180
GOBP_INTERLEUKIN_1_PRODUCTION	0.000100439	0.00429136	0.538434	0.742644	1.78476	81	1958, 1992, 4210, 7124, 6774, 84868, 1236, 7305, 7850, 79792, 8877, 115362, 409, 3965, 6363, 11006, 80149, 7128, 6376, 4332, 634, 64581, 1524, 5371, 140885, 51311, 10333
GOBP_TUMOR_NECROSIS_FACTOR_SUPERFAMILY_CYTOKINE_PRODUCTION	1.19052e-05	0.000705822	0.593325	0.710617	1.78364	134	10859, 3552, 54440, 5795, 197358, 929, 6774, 602, 84868, 29126, 1535, 7305, 6693, 10865, 101, 5724, 729230, 914, 9466, 7538, 409, 9181, 11213, 4057, 3965, 5987, 8832, 6363, 4157, 11006, 80149, 7128, 6376, 6504, 23208, 26191, 5788, 7057, 23643, 9261, 64581, 1524, 1191, 140885, 7096, 3133, 3459
GOBP_REGULATION_OF_LEUKOCYTE_APOPTOTIC_PROCESS	0.000142129	0.00566149	0.518848	0.751042	1.78272	72	10859, 3718, 917, 6482, 4067, 5293, 3059, 29126, 1236, 101, 6352, 939, 27166, 581, 3575, 1234, 3965, 972, 6363
GOBP_POSITIVE_REGULATION_OF_INTERLEUKIN_6_PRODUCTION	0.000233226	0.00807111	0.518848	0.744172	1.7826	78	3553, 3552, 4843, 7124, 5452, 6774, 10288, 1535, 7305, 10865, 51284, 27179, 5724, 9181, 3570, 3965, 972
GOBP_REGULATION_OF_DEFENSE_RESPONSE	4.26891e-09	6.04605e-07	0.761461	0.625984	1.77666	478	5008, 3553, 10859, 5743, 3055, 8651, 9021, 5272, 4192, 81030, 80709, 2867, 4210, 4818, 63940, 10318, 2268, 7133, 241, 4067, 197358, 7124, 1051, 5294, 4318, 313, 84868, 2876, 1535, 22904, 1236, 7409, 7305, 51284, 101, 8877, 115362, 6352, 708, 7804, 5734, 9180, 2219, 7130, 7187, 729230, 114836, 6688, 7538, 409, 118788, 10666, 7791, 60489, 11213, 50487, 4068, 3965, 6397, 5320, 50604, 5817, 653361, 3…
GOBP_POSITIVE_REGULATION_OF_SMALL_MOLECULE_METABOLIC_PROCESS	5.80095e-05	0.00273862	0.557332	0.720859	1.77634	107	5031, 3553, 157506, 5743, 4837, 58526, 4843, 7124, 8013, 2979, 5724, 50487, 972
GOBP_REGULATION_OF_LEUKOCYTE_MEDIATED_IMMUNITY	1.16793e-05	0.000697835	0.593325	0.681742	1.77575	179	3553, 10859, 3718, 5272, 54440, 3383, 2268, 4843, 7133, 4067, 7124, 11314, 84868, 259307, 3689, 7409, 7305, 10865, 7454, 5724, 3122, 3566, 729230, 114836, 6688, 9466, 409, 10666, 50487, 3575, 4068, 149840, 3965, 7186, 5880, 8832, 30817, 3071, 5817, 3594, 11006, 2624, 10225, 3123, 2671, 718, 6504, 5788, 10459, 814, 2242, 6777, 6812, 634, 3554, 64581, 7040, 1524
GOBP_POSITIVE_REGULATION_OF_LYMPHOCYTE_DIFFERENTIATION	0.000175842	0.00659235	0.518848	0.731078	1.7752	91	8651, 4192, 54440, 399, 9840, 259307, 7535, 10288, 101, 3122, 939, 3566, 84807, 8744, 9308, 4860, 3575, 864, 3965, 972, 3071, 6363, 3594, 11006, 8943, 3123, 861, 5788, 6777, 3600, 10385, 3635, 9092
GOBP_REGULATION_OF_HEMOPOIESIS	1.60972e-07	1.64149e-05	0.690132	0.648758	1.77299	300	1441, 10859, 8651, 3718, 4192, 54440, 8111, 399, 9840, 11025, 4067, 7124, 1051, 6774, 3059, 28959, 140685, 259307, 7535, 9770, 55365, 10288, 7305, 2101, 84433, 101, 22806, 6932, 3122, 939, 3276, 7130, 3566, 729230, 84807, 6688, 914, 27166, 8744, 7538, 9308, 3111, 4860, 50487, 4057, 3575, 864, 3965, 972, 3071, 50604, 150372, 2124, 6363, 3594, 11006, 8943, 2624, 3123, 80149, 10272, 5600, 3659, 2113…
GOBP_POSITIVE_REGULATION_OF_LOCOMOTION	5.34569e-09	7.43342e-07	0.761461	0.624666	1.77292	478	3576, 5031, 3553, 3687, 5743, 100506013, 4192, 3552, 57091, 11151, 3383, 6648, 63940, 2268, 83706, 4067, 7124, 5294, 6774, 4318, 5919, 6776, 10501, 5293, 79567, 5228, 8013, 29126, 1969, 1236, 146206, 6693, 9510, 101, 8877, 5328, 6352, 1233, 708, 58191, 5724, 728, 9750, 7130, 9647, 9806, 729230, 83483, 6688, 3037, 306, 11170, 1240, 8828, 9181, 3570, 3965, 972, 5880, 1839, 2523, 3071, 6364, 6363, 3…
GOBP_REGULATION_OF_MONONUCLEAR_CELL_MIGRATION	0.00011273	0.00469353	0.538434	0.72555	1.76749	95	4192, 4067, 7124, 5919, 1236, 6693, 101, 6352, 708, 728, 9750, 26585, 729230, 6688, 9466, 1240, 3965, 6364, 83692, 6504, 3676, 7057, 199, 1230, 6347, 2185, 1524
GOBP_NEGATIVE_REGULATION_OF_TUMOR_NECROSIS_FACTOR_SUPERFAMILY_CYTOKINE_PRODUCTION	0.000379639	0.0118995	0.498493	0.785148	1.76496	49	10859, 197358, 602, 84868, 29126, 9466, 409, 11213, 4057, 3965, 5987, 4157, 11006, 80149, 7128, 6376, 6504, 23208, 26191
GOBP_IMMUNE_RESPONSE_REGULATING_SIGNALING_PATHWAY	1.1247e-07	1.22882e-05	0.704976	0.639616	1.76454	349	10859, 3055, 2357, 3937, 2867, 3500, 9840, 10318, 2268, 5795, 79931, 919, 4067, 7124, 929, 5293, 11314, 3115, 84868, 926, 7535, 8013, 10288, 1535, 1236, 7409, 7305, 84433, 3656, 51284, 708, 728, 387357, 2219, 7187, 11331, 28638, 84807, 64005, 30968, 581, 5142, 409, 118788, 9473, 1240, 10666, 3514, 11213, 89857, 4057, 4068, 3965, 6397, 3932, 3702, 51296, 1520, 3654, 3071, 150372, 3507, 3119, 330, …
GOBP_REGULATION_OF_LEUKOCYTE_DIFFERENTIATION	8.92681e-07	7.50245e-05	0.659444	0.66529	1.76388	232	10859, 8651, 3718, 4192, 54440, 8111, 399, 9840, 11025, 4067, 7124, 1051, 3059, 28959, 140685, 259307, 7535, 9770, 55365, 10288, 7305, 2101, 84433, 101, 22806, 6932, 3122, 939, 7130, 3566, 729230, 84807, 914, 27166, 8744, 9308, 3111, 4860, 50487, 4057, 3575, 864, 3965, 972, 3071, 50604, 150372, 2124, 6363, 3594, 11006, 8943, 2624, 3123, 80149, 10272, 3659, 861, 133522, 5788, 3662, 814, 2242, 6777…
GOBP_REGULATION_OF_RESPONSE_TO_BIOTIC_STIMULUS	1.05575e-06	8.58978e-05	0.643552	0.650634	1.7627	280	3553, 10859, 3055, 8651, 5272, 81030, 2867, 2268, 4067, 197358, 84868, 259307, 29126, 1535, 7409, 7305, 101, 115362, 6352, 708, 7804, 2219, 7187, 114836, 6688, 409, 10666, 60489, 11213, 4057, 4068, 3965, 6397, 59307, 5817, 653361, 330, 3594, 10225, 3123, 2671, 80149, 89870, 85364, 29997, 3659, 7128, 348, 6376, 4332, 23208, 26191, 6714, 9450, 23643, 6777, 4321, 3600, 340061, 634, 64581, 6223, 2534…
GOBP_POSITIVE_REGULATION_OF_INFLAMMATORY_RESPONSE	7.44528e-05	0.00340855	0.538434	0.715182	1.76235	107	5008, 3553, 5743, 4192, 81030, 2867, 4818, 63940, 10318, 241, 7124, 1051, 5294, 1236, 51284, 101, 5734, 9180, 729230, 50487, 5320
GOBP_POSITIVE_REGULATION_OF_MULTICELLULAR_ORGANISMAL_PROCESS	2.0919e-16	1.77765e-13	1.04763	0.594854	1.7618	1082	3576, 5008, 3553, 10859, 3687, 8862, 5743, 8651, 1958, 255231, 6556, 4050, 100506013, 4192, 3274, 3552, 745, 50486, 10439, 54440, 8111, 2867, 399, 4210, 168667, 9840, 249, 63940, 2268, 4843, 5795, 7133, 4067, 7124, 5327, 5452, 1051, 192683, 929, 5294, 6774, 602, 283234, 5293, 3059, 3394, 6505, 10538, 140685, 5228, 3115, 84868, 259307, 9658, 7535, 8013, 29126, 10288, 1535, 1594, 57165, 1236, 9388,…
GOBP_NEGATIVE_REGULATION_OF_CYTOKINE_PRODUCTION	8.0402e-06	0.000512428	0.593325	0.664355	1.76133	216	10859, 5552, 3718, 57447, 6556, 1992, 4210, 197358, 7124, 602, 84868, 29126, 1969, 1236, 7305, 7850, 80380, 708, 5971, 5734, 9466, 7538, 409, 1240, 9308, 11213, 4057, 3965, 5987, 8832, 3071, 59307, 201633, 3082, 4157, 11006, 10225, 7805, 3123, 406986, 80149, 5966, 7128, 28951, 408, 6376, 6504, 23208, 26191, 5788, 7057, 26525, 28984, 8986, 11334, 7043, 10385, 634, 215, 3635, 7040, 1524, 51564, 537…
GOBP_BIOLOGICAL_PROCESS_INVOLVED_IN_INTERSPECIES_INTERACTION_BETWEEN_ORGANISMS	6.06211e-17	5.79537e-14	1.05746	0.594097	1.76122	1143	3576, 54210, 2919, 3553, 2920, 10859, 3687, 5743, 3055, 5806, 8651, 3718, 4016, 255231, 6556, 1439, 5272, 3552, 81030, 6464, 11151, 3383, 2867, 4210, 23406, 3500, 4818, 84419, 249, 6648, 10318, 2268, 4843, 7133, 79931, 116071, 4067, 197358, 7124, 5452, 1051, 929, 5294, 602, 5919, 283234, 578, 5293, 3394, 10538, 84868, 7535, 2876, 8542, 29126, 10288, 1535, 1594, 1969, 22904, 1236, 7409, 4069, 7305…
GOBP_REGULATION_OF_INNATE_IMMUNE_RESPONSE	6.8125e-06	0.000449155	0.610527	0.676423	1.76101	182	10859, 3055, 8651, 5272, 81030, 2867, 2268, 4067, 197358, 84868, 7409, 7305, 101, 115362, 6352, 7804, 2219, 114836, 6688, 409, 10666, 11213, 4068, 3965, 5817, 653361, 330, 10225, 2671, 85364, 3659, 7128, 348, 4332, 26191, 6714, 6777, 4321, 340061, 634, 64581, 6223, 2534, 55223, 55122, 3133
GOBP_GRANULOCYTE_ACTIVATION	0.00224839	0.0446641	0.431708	0.806659	1.76027	40	3576, 57580, 7124, 11314, 3689, 7305, 6352, 5724, 729230, 6688, 306, 5320, 1511
GOBP_REGULATION_OF_CD4_POSITIVE_ALPHA_BETA_T_CELL_DIFFERENTIATION	0.0011502	0.0281947	0.45506	0.811363	1.75875	38	8651, 3718, 54440, 3122, 3566, 84807, 9308, 864, 3965, 3071, 6363, 3594, 3123, 80149, 861, 3662
GOBP_CELLULAR_RESPONSE_TO_INTERLEUKIN_1	0.000534551	0.015604	0.477271	0.738229	1.75864	76	3576, 3553, 1958, 81030, 1051, 7850, 3656, 6352, 3037, 11213, 3654, 6364, 6363, 80149, 5600, 79155, 6376, 8986, 5976, 3554, 6347, 140885, 3091, 81792
GOBP_DEFENSE_RESPONSE_TO_OTHER_ORGANISM	1.49971e-12	6.74691e-10	0.91012	0.606042	1.75715	749	54210, 3553, 10859, 3687, 3055, 5806, 8651, 3718, 255231, 6556, 5272, 81030, 6464, 11151, 2867, 4210, 23406, 3500, 4818, 2268, 4843, 116071, 4067, 197358, 7124, 1051, 929, 5294, 602, 5919, 283234, 5293, 3394, 10538, 84868, 7535, 8542, 1535, 1594, 1969, 7409, 4069, 7305, 6693, 9023, 10865, 79792, 51284, 101, 115362, 6352, 122618, 708, 55210, 28912, 5971, 58191, 27179, 7454, 7804, 115361, 728, 1058…
GOBP_LEUKOCYTE_MEDIATED_CYTOTOXICITY	0.000264905	0.00888594	0.498493	0.718072	1.75575	97	54210, 10859, 5272, 11151, 3383, 3500, 4818, 4843, 84868, 7409, 7305, 3122, 114836, 6688, 3002, 409, 10666, 3575, 4068, 3965, 3071, 5817, 1511, 3594, 3123, 2671
GOBP_MYELOID_CELL_ACTIVATION_INVOLVED_IN_IMMUNE_RESPONSE	0.000354491	0.0112496	0.498493	0.739232	1.75574	75	2268, 4067, 5294, 5293, 11314, 84868, 8013, 3689, 22904, 7305, 5730, 5724, 1794, 3566, 729230, 6688, 306, 284021, 50487, 3965, 5880, 8832, 30817, 2624, 6504, 2242, 6812
GOBP_REGULATION_OF_T_CELL_DIFFERENTIATION	8.49696e-05	0.00382263	0.538434	0.70994	1.75506	124	8651, 3718, 4192, 54440, 399, 9840, 259307, 7535, 10288, 84433, 101, 6932, 3122, 939, 3566, 729230, 84807, 914, 27166, 8744, 9308, 3111, 4860, 3575, 864, 3965, 972, 3071, 6363, 3594, 11006, 8943, 3123, 80149, 3659, 861, 5788, 3662, 814, 6777, 441478, 3600, 10385
GOBP_T_CELL_RECEPTOR_SIGNALING_PATHWAY	0.000125571	0.00505457	0.518848	0.713815	1.75402	112	3937, 9840, 5795, 919, 5293, 11314, 3115, 926, 7535, 1236, 84433, 387357, 84807, 30968, 5142, 9473, 10666, 4068, 3932, 3702, 3119, 11006, 7805, 3123, 80149, 8525, 26191, 5788, 2533, 925, 10385, 634, 3635, 2534, 84174, 23180
GOBP_ANTIGEN_PROCESSING_AND_PRESENTATION_OF_PEPTIDE_OR_POLYSACCHARIDE_ANTIGEN_VIA_MHC_CLASS_II	0.00181219	0.038353	0.45506	0.839775	1.75306	30	3115, 3122, 3113, 3111, 972, 1520, 3109, 3119, 3123, 1514, 3117, 7057, 3127
GOBP_REGULATION_OF_INFLAMMATORY_RESPONSE	6.95354e-07	6.11272e-05	0.659444	0.646961	1.7524	276	5008, 3553, 5743, 3055, 9021, 4192, 81030, 80709, 2867, 4210, 4818, 63940, 10318, 2268, 7133, 241, 4067, 197358, 7124, 1051, 5294, 4318, 313, 2876, 22904, 1236, 51284, 101, 8877, 6352, 5734, 9180, 7130, 729230, 7538, 118788, 7791, 50487, 5320, 50604, 653361, 3082, 330, 5598, 3123, 718, 25807, 9825, 7128, 348, 2874, 2113, 6376, 23208, 5788, 6714, 6283, 8530, 6777, 8482, 3600, 11343, 340061, 3554, …
GOBP_RESPONSE_TO_FIBROBLAST_GROWTH_FACTOR	0.000280263	0.00923901	0.498493	0.72779	1.74906	81	3576, 8862, 9592, 6352, 7538, 81848, 860, 7057, 56975, 6347, 6909, 2730, 64094, 3164, 23767, 54567, 9158
GOBP_CELL_KILLING	4.28088e-05	0.00213988	0.557332	0.706723	1.74724	125	54210, 10859, 5272, 11151, 3383, 3500, 4818, 4843, 84868, 7409, 4069, 7305, 3122, 114836, 6688, 3002, 409, 10666, 55894, 4057, 3575, 4068, 3965, 3071, 5817, 1511, 3594, 3123, 2671, 718, 5788, 10578, 6283, 140823, 6777, 11334, 634, 127544, 64581, 1524, 6223
GOBP_RESPONSE_TO_INTERLEUKIN_1	0.000567368	0.0162518	0.477271	0.713988	1.74713	99	3576, 3553, 1958, 81030, 1051, 1535, 7850, 3656, 6352, 3037, 11213, 3965, 4524, 3654, 6364, 6363, 80149, 5600, 79155, 6376, 6714, 8986, 5976, 3554, 6347
GOBP_NEGATIVE_REGULATION_OF_SECRETION	0.000162775	0.00631329	0.518848	0.709636	1.74623	109	5008, 3553, 10859, 131177, 7133, 7124, 11314, 729230, 6688, 4129, 3965, 972, 8832, 497189, 3071, 1595, 348, 23208, 80725, 5715, 150, 634, 415116
GOBP_CHEMOKINE_PRODUCTION	0.00072461	0.0197218	0.477271	0.732313	1.74454	76	54210, 3553, 1958, 255231, 2867, 4210, 7124, 84868, 1969, 51284, 3566, 3570, 3965, 972, 8832, 59307, 11006
GOBP_VASCULAR_ENDOTHELIAL_GROWTH_FACTOR_RECEPTOR_SIGNALING_PATHWAY	0.00117344	0.0284339	0.45506	0.78361	1.74425	46	3553, 5228, 7409, 3087, 79652, 2324, 7422, 6714, 64855, 9261, 2185, 3791, 8829, 2534, 3091, 10016, 7867
GOBP_MAST_CELL_ACTIVATION_INVOLVED_IN_IMMUNE_RESPONSE	0.00220246	0.0439801	0.431708	0.787652	1.74266	43	2268, 4067, 5294, 5293, 11314, 8013, 5730, 3566, 284021, 50487, 3965, 5880, 8832, 30817, 2624, 2242, 6812
GOBP_REGULATION_OF_CELL_KILLING	0.00111395	0.0274822	0.45506	0.734785	1.73825	71	10859, 5272, 3383, 4843, 84868, 7409, 7305, 3122, 114836, 6688, 409, 10666, 3575, 4068, 3965, 3071, 5817, 3594, 3123, 2671, 5788, 6777, 634, 64581, 1524
GOBP_REGULATION_OF_T_CELL_MEDIATED_IMMUNITY	0.00076975	0.0206563	0.477271	0.741872	1.73804	67	3553, 10859, 54440, 7133, 259307, 10865, 7454, 3122, 729230, 3575, 7186, 3071, 5817, 3594, 11006, 3123, 6504, 5788, 634, 3554
GOBP_POSITIVE_REGULATION_OF_NEUTROPHIL_MIGRATION	0.00170744	0.0373099	0.45506	0.843669	1.73633	28	3576, 4192, 3552, 1236, 101, 708, 728, 9750, 972, 5880, 3071, 6363, 83692
GOBP_RECEPTOR_MEDIATED_ENDOCYTOSIS	2.04589e-05	0.00115051	0.57561	0.660024	1.73537	199	3576, 8578, 10859, 8862, 100506013, 929, 3689, 10267, 58191, 26585, 409, 79890, 4043, 6363, 11006, 718, 1514, 201176, 157, 348, 408, 3676, 10825, 7422, 9873, 9784, 55576, 10266, 634, 156, 255738, 440400, 1191, 10268, 28988, 967, 3949, 55716, 4037
GOBP_REGULATION_OF_DEFENSE_RESPONSE_TO_VIRUS_BY_HOST	0.00278424	0.0519362	0.431708	0.81111	1.73375	35	3553, 10859, 60489, 3594, 80149, 7128, 26191, 4321, 3600, 340061
GOBP_REGULATION_OF_NEUTROPHIL_CHEMOTAXIS	0.00249421	0.0478858	0.431708	0.836453	1.73358	29	3576, 4192, 1236, 708, 728, 9750, 7130, 972, 5880, 3071, 6363
GOBP_INOSITOL_PHOSPHATE_BIOSYNTHETIC_PROCESS	0.000870747	0.0228064	0.477271	0.905552	1.73197	20	5341, 5031, 80271, 5724
GOBP_REGULATION_OF_BIOLOGICAL_PROCESS_INVOLVED_IN_SYMBIOTIC_INTERACTION	0.00151112	0.0338962	0.45506	0.777935	1.73162	46	3576, 5806, 9023, 10581, 2219, 4057, 3965, 972, 5987, 3123, 10410, 10107, 920, 81559, 4261, 55223, 55128
GOBP_POSITIVE_REGULATION_OF_INNATE_IMMUNE_RESPONSE	0.000344716	0.0109897	0.498493	0.70598	1.73122	103	3055, 81030, 2867, 4067, 84868, 7409, 7305, 101, 115362, 6352, 2219, 114836, 6688, 10666, 4068, 5817, 85364, 4332, 6714, 6777, 4321, 340061, 64581, 6223, 2534, 55223, 55122, 3133
GOBP_T_CELL_DIFFERENTIATION_IN_THYMUS	0.00101596	0.0256439	0.45506	0.736271	1.73093	69	3553, 917, 3552, 9840, 7535, 1236, 84433, 101, 1794, 23210, 3575, 972, 915, 5788, 9093, 814, 6777
GOBP_CD4_POSITIVE_ALPHA_BETA_T_CELL_DIFFERENTIATION	0.0016479	0.0361121	0.45506	0.745813	1.73069	64	8651, 3718, 54440, 6774, 602, 10538, 6693, 5971, 57089, 3122, 5734, 3566, 84807, 114836, 9308, 3570, 864, 3965, 3071, 6363, 3594, 3123, 80149, 1514, 861, 3662
GOBP_T_CELL_MIGRATION	0.00174125	0.0376188	0.45506	0.76198	1.73006	55	3383, 5294, 5293, 7535, 6693, 101, 6352, 58191, 9750, 729230, 9466, 64005, 3683, 6364, 83692, 3676, 199, 1880, 6347
GOBP_POSITIVE_REGULATION_OF_CD4_POSITIVE_ALPHA_BETA_T_CELL_ACTIVATION	0.00184267	0.0388231	0.45506	0.840108	1.729	28	8651, 54440, 3122, 3566, 84807, 9308, 3965, 3071, 6363, 3594, 3123
GOBP_ADAPTIVE_IMMUNE_RESPONSE_BASED_ON_SOMATIC_RECOMBINATION_OF_IMMUNE_RECEPTORS_BUILT_FROM_IMMUNOGLOBULIN_SUPERFAMILY_DOMAINS	2.15412e-06	0.000161517	0.627257	0.646619	1.7289	244	3553, 10859, 3718, 6556, 1439, 50615, 54440, 3383, 3500, 7133, 7124, 6774, 602, 10538, 3115, 84868, 259307, 29126, 6693, 10865, 708, 5971, 57089, 7454, 3122, 939, 28638, 3566, 729230, 84807, 114836, 9466, 64005, 3113, 10666, 3111, 3514, 89857, 3575, 3570, 149840, 7186, 972, 10068, 3109, 3071, 5817, 3507, 3119, 6363, 3594, 11006, 3123, 718, 80149, 10673, 7128, 3117, 6504, 5788, 3662, 5585, 10459, …
GOBP_MUCOPOLYSACCHARIDE_METABOLIC_PROCESS	0.000757602	0.0204019	0.477271	0.727033	1.72837	73	3553, 50515, 6482, 55790, 9469, 3038, 7130, 9806, 23670, 3037, 51363, 54480, 126792, 8534, 5155, 9435, 92126, 6483, 3600, 7040
GOBP_REGULATION_OF_ADAPTIVE_IMMUNE_RESPONSE	4.3566e-05	0.00216359	0.557332	0.676574	1.72596	147	3553, 10859, 3718, 6556, 54440, 7133, 962, 7124, 84868, 259307, 29126, 10865, 7454, 3122, 3566, 729230, 84807, 9466, 10666, 3575, 149840, 7186, 5987, 64092, 3071, 5817, 6363, 3594, 11006, 3123, 718, 80149, 10673, 3659, 7128, 6504, 5788, 5585, 10459, 920, 634, 3554, 64581, 7040, 6830, 56941, 3133
GOBP_REGULATION_OF_LYMPHOCYTE_DIFFERENTIATION	5.20868e-05	0.00252126	0.557332	0.675638	1.72579	148	8651, 3718, 4192, 54440, 399, 9840, 259307, 7535, 10288, 84433, 101, 22806, 6932, 3122, 939, 3566, 729230, 84807, 914, 27166, 8744, 9308, 3111, 4860, 3575, 864, 3965, 972, 3071, 150372, 6363, 3594, 11006, 8943, 3123, 80149, 3659, 861, 5788, 3662, 814, 6777, 441478, 3600, 10385, 3635
GOBP_POSITIVE_REGULATION_OF_ALPHA_BETA_T_CELL_ACTIVATION	0.0019441	0.040294	0.45506	0.762469	1.72572	54	8651, 54440, 64926, 7535, 3122, 3566, 729230, 84807, 9308, 4860, 864, 3965, 3071, 6363, 3594, 11006, 8943, 3123, 861, 26191, 5788
GOBP_AMINOGLYCAN_METABOLIC_PROCESS	0.000201779	0.00727928	0.518848	0.700936	1.72539	106	3553, 50515, 6482, 55790, 9469, 3038, 60495, 7130, 9806, 23670, 3037, 9957, 1117, 51363, 54480, 126792, 2651, 8534, 9953, 5155, 9955, 9394, 9435, 92126, 11285, 6483, 3600, 7040, 10331, 4669, 133584, 9334, 79586
GOBP_SIGNAL_TRANSDUCTION_IN_ABSENCE_OF_LIGAND	0.000402592	0.0124657	0.498493	0.766053	1.72492	53	597, 3553, 3552, 7124, 578, 581, 5598, 6376
GOBP_REGULATION_OF_DEFENSE_RESPONSE_TO_VIRUS	0.00179896	0.038353	0.45506	0.742729	1.72353	64	3553, 10859, 708, 7187, 60489, 6397, 3594, 80149, 7128, 26191, 4321, 3600, 340061
GOBP_POSITIVE_REGULATION_OF_STRESS_ACTIVATED_PROTEIN_KINASE_SIGNALING_CASCADE	0.000100186	0.00429136	0.538434	0.699239	1.71976	116	3553, 3552, 7185, 4067, 7124, 9770, 1236, 8877, 7498, 939, 3276, 344558, 7187, 6688, 4616, 7186, 4296, 6363, 653361, 80149, 6504, 284361, 4215, 2324, 650, 7422, 54910, 285613, 64581, 2185
GOBP_T_HELPER_1_TYPE_IMMUNE_RESPONSE	0.00289274	0.0530544	0.431708	0.80003	1.71912	36	3553, 3718, 6556, 602, 84868, 6693, 10865, 5971, 3566, 729230, 9466, 10068, 6363, 3594, 3123, 6504
GOBP_B_CELL_DIFFERENTIATION	0.000275153	0.00914944	0.498493	0.704161	1.71641	96	3718, 6482, 5795, 602, 578, 3394, 259307, 84433, 22806, 939, 6688, 581, 4242, 3071, 4066, 150372, 3087, 10673, 2874, 7412, 3676, 5788, 6777, 1880, 3635, 2185
GOBP_LIPOPOLYSACCHARIDE_MEDIATED_SIGNALING_PATHWAY	0.000473761	0.0142091	0.498493	0.762115	1.71606	53	3553, 3055, 4067, 7124, 929, 3656, 6352, 5724, 6688, 4057, 3654, 59307, 923, 7128, 6376, 26191, 9450, 23643, 6347, 7040
GOBP_REGULATION_OF_LEUKOCYTE_MEDIATED_CYTOTOXICITY	0.00229483	0.0453511	0.431708	0.746197	1.71469	61	10859, 5272, 3383, 4843, 84868, 7409, 7305, 3122, 114836, 6688, 409, 10666, 3575, 4068, 3965, 3071, 5817, 3594, 3123, 2671, 5788, 6777, 634, 1524
GOBP_NEGATIVE_REGULATION_OF_LEUKOCYTE_CELL_CELL_ADHESION	0.000268859	0.00897918	0.498493	0.697736	1.71411	104	10859, 8651, 3718, 4192, 1051, 11314, 84868, 259307, 29126, 10288, 6693, 80380, 55824, 9750, 64600, 3566, 864, 3965, 972, 3071, 1511, 201633, 11006, 7805, 3123, 80149, 3659, 861, 26191, 54900, 441478, 10385, 634
GOBP_VACUOLAR_LOCALIZATION	0.00175569	0.0377178	0.45506	0.724243	1.71331	71	2268, 4067, 5294, 5293, 11314, 8013, 5730, 3566, 7942, 284021, 50487, 3965, 5880, 8832, 30817, 79803, 2624, 64837, 2242, 6812, 55004, 118426
GOBP_ANTIMICROBIAL_HUMORAL_RESPONSE	0.00232883	0.0459043	0.431708	0.745557	1.71322	61	3576, 2919, 2920, 6556, 602, 5919, 4069, 28912, 4057, 1511, 3507, 10578, 6283, 140823, 26525
GOBP_REGULATION_OF_ALPHA_BETA_T_CELL_DIFFERENTIATION	0.00149423	0.0337106	0.45506	0.763168	1.71091	52	8651, 3718, 54440, 7535, 3122, 3566, 84807, 9308, 4860, 864, 3965, 3071, 6363, 3594, 11006, 8943, 3123, 80149, 861, 3662
GOBP_POSITIVE_REGULATION_OF_CYTOKINE_PRODUCTION_INVOLVED_IN_IMMUNE_RESPONSE	0.00159771	0.03562	0.45506	0.744759	1.71075	58	3553, 10859, 54440, 2867, 8013, 10865, 10666, 7186, 972, 7805, 6504, 814, 8482, 3554, 64581
GOBP_REGULATION_OF_LEUKOCYTE_DEGRANULATION	0.00289078	0.0530544	0.431708	0.78082	1.7107	41	2268, 4067, 11314, 3689, 5724, 3566, 729230, 6688, 50487, 3965, 5880, 8832, 30817, 3071, 2624, 2242, 6812, 634
GOBP_REGULATION_OF_RESPONSE_TO_EXTERNAL_STIMULUS	5.1518e-10	9.60999e-08	0.801216	0.59016	1.7101	723	3576, 5008, 3553, 8578, 10859, 5743, 3055, 8651, 9021, 5272, 4192, 81030, 80709, 2867, 4210, 4818, 63940, 10318, 6696, 2268, 7133, 241, 4067, 197358, 7124, 5327, 1051, 5294, 4318, 5919, 10501, 5228, 313, 84868, 2876, 1535, 1594, 22904, 1236, 7409, 7305, 51284, 101, 8877, 115362, 5328, 6352, 1233, 708, 7804, 728, 5734, 9750, 9180, 10019, 2219, 7130, 9647, 7187, 26585, 729230, 114836, 6688, 7538, 4…
GOBP_RESPONSE_TO_GAMMA_RADIATION	0.000515685	0.015111	0.477271	0.759283	1.70968	53	1958, 3552, 6648, 578, 2876, 1535, 581, 5788
GOBP_REGULATION_OF_ACTIN_FILAMENT_ORGANIZATION	8.70243e-06	0.000545542	0.593325	0.645068	1.70946	229	5341, 8477, 3055, 148170, 11151, 23406, 9535, 3059, 1236, 146206, 7408, 89848, 256949, 7454, 5734, 23647, 9647, 3397, 10602, 51466, 5829, 11135, 5987, 9948, 3071, 11346, 64857, 54434, 85358, 8440, 6376, 9873, 28984, 5216, 10093, 7043, 2185, 11078, 9168, 8829, 71, 28988, 3984, 11344, 10174, 7481, 81553, 5580
GOBP_CELLULAR_DEFENSE_RESPONSE	0.00383242	0.0644184	0.431708	0.799095	1.70806	35	9214, 10288, 7305, 6693, 4046, 728, 729230, 4068, 1234, 3702, 653361, 4332, 10578, 23643, 4688, 2185, 1524
GOBP_POSITIVE_REGULATION_OF_CALCIUM_ION_TRANSPORT	0.000953038	0.0243774	0.477271	0.711329	1.70783	79	5031, 3718, 481, 578, 57165, 6781, 6352, 581, 409, 9914, 6376, 5155, 1230, 6347, 246329, 776, 10268
GOBP_AMINOGLYCAN_BIOSYNTHETIC_PROCESS	0.00145485	0.0331152	0.45506	0.725657	1.70597	69	3553, 50515, 6482, 55790, 9469, 3038, 3037, 9957, 51363, 54480, 126792, 2651, 8534, 9953, 5155, 9955, 9394, 9435, 92126, 11285, 6483, 7040
GOBP_REGULATION_OF_GLIAL_CELL_PROLIFERATION	0.00021831	0.00769417	0.518848	0.883649	1.70513	21	3553, 4067, 7124, 5583
GOBP_POSITIVE_REGULATION_OF_NIK_NF_KAPPAB_SIGNALING	0.00154189	0.0344807	0.45506	0.743795	1.70408	57	3553, 11156, 7124, 929, 84868, 51284, 8877, 939, 26585, 11331, 3965, 3654, 6363, 7805, 54976
GOBP_NEGATIVE_REGULATION_OF_HORMONE_SECRETION	0.00547033	0.080611	0.407018	0.782743	1.70399	39	5008, 3553, 131177, 5715, 150, 415116, 7351, 90007, 6720, 5211, 3624
GOBP_NEGATIVE_REGULATION_OF_INTERLEUKIN_6_PRODUCTION	0.00147735	0.0334283	0.45506	0.791863	1.70334	37	197358, 7124, 84868, 9466, 409, 11213, 8832, 3071, 3082, 11006, 80149, 7128, 408, 6376, 6504, 23208, 26191, 26525, 3635, 140885
GOBP_POSITIVE_REGULATION_OF_LEUKOCYTE_MEDIATED_IMMUNITY	0.000891341	0.0231084	0.477271	0.694112	1.70307	102	3553, 54440, 4843, 7124, 3689, 7409, 7305, 10865, 5724, 3122, 114836, 6688, 10666, 4068, 149840, 7186, 5817, 3594, 3123, 718, 6504, 5788, 10459, 814, 6777, 3554, 64581, 7040, 56941, 3133
GOBP_POSITIVE_REGULATION_OF_EPITHELIAL_TO_MESENCHYMAL_TRANSITION	0.00261072	0.0494732	0.431708	0.766461	1.70222	44	3553, 4192, 10439, 2651, 650, 28984, 7043, 7040, 6317, 152007, 51176
GOBP_POSITIVE_REGULATION_OF_MAPK_CASCADE	8.2499e-07	7.08935e-05	0.659444	0.614827	1.70191	360	5008, 5031, 3553, 100506013, 3552, 285016, 7185, 6464, 3383, 168667, 5795, 7124, 5294, 84868, 9770, 1236, 6764, 7039, 23533, 101, 8877, 7498, 6352, 728, 939, 2861, 3276, 344558, 7187, 11331, 8412, 6688, 409, 11184, 4616, 3965, 7186, 972, 5320, 3654, 8837, 6364, 4296, 6363, 653361, 3082, 7805, 3123, 80149, 2651, 348, 408, 6376, 6504, 284361, 4215, 2324, 650, 26191, 7422, 5788, 5155, 6714, 6283, 56…
GOBP_ALPHA_BETA_T_CELL_DIFFERENTIATION	0.000651077	0.0181735	0.477271	0.704987	1.70094	87	8651, 3718, 54440, 6774, 602, 10538, 7535, 6693, 5971, 57089, 3122, 5734, 3566, 84807, 114836, 9308, 4860, 3570, 864, 3965, 3702, 3071, 6363, 3594, 11006, 8943, 3123, 80149, 1514, 3659, 861, 3662
GOBP_LYMPHOCYTE_ACTIVATION_INVOLVED_IN_IMMUNE_RESPONSE	0.000121564	0.00495433	0.538434	0.671471	1.7008	144	10859, 3718, 6556, 4192, 11151, 3383, 6482, 4818, 6774, 602, 3394, 10538, 84868, 6693, 5971, 57089, 3122, 5734, 3936, 3566, 84807, 114836, 6688, 9466, 3683, 4242, 3570, 149840, 3965, 972, 3109, 3071, 6363, 3594, 3123, 80149, 5788, 3662, 10459, 2067, 1880, 634, 2185, 7040, 6830, 56941
GOBP_CELL_ADHESION_MOLECULE_PRODUCTION	3.57734e-05	0.00184861	0.557332	0.982745	1.70059	11	3576, 3553, 10211
GOBP_NIK_NF_KAPPAB_SIGNALING	0.000231088	0.00803346	0.518848	0.692746	1.70013	110	3553, 11156, 197358, 7124, 929, 602, 84868, 9770, 51284, 8877, 5971, 939, 26585, 11331, 9966, 6688, 5531, 3965, 7186, 8797, 3654, 9516, 6363, 330, 7805, 54976, 80149, 5966
GOBP_POSITIVE_REGULATION_OF_ADAPTIVE_IMMUNE_RESPONSE	0.000794878	0.0211084	0.477271	0.699951	1.69961	91	3553, 6556, 54440, 7124, 29126, 10865, 3122, 729230, 84807, 9466, 10666, 149840, 7186, 5817, 3594, 3123, 718, 10673, 6504, 5788, 10459, 920, 3554, 64581, 7040, 56941, 3133
GOBP_REGULATION_OF_HEMATOPOIETIC_PROGENITOR_CELL_DIFFERENTIATION	0.00439114	0.0701115	0.407018	0.812938	1.69703	30	5008, 6688
GOBP_POSITIVE_REGULATION_OF_INTERLEUKIN_1_PRODUCTION	0.000691769	0.0190574	0.477271	0.752834	1.69516	53	1958, 4210, 7124, 6774, 84868, 7305, 79792, 115362, 3965, 6363, 4332, 64581, 51311, 10333
GOBP_REGULATION_OF_MAST_CELL_ACTIVATION	0.00369676	0.0629685	0.431708	0.79413	1.69459	34	2268, 4067, 11314, 8013, 3566, 284021, 10666, 50487, 3965, 5880, 8832, 30817, 2624, 2242, 6812
GOBP_POSITIVE_T_CELL_SELECTION	0.00433102	0.0695662	0.407018	0.817407	1.69411	29	917, 6774, 10538, 7535, 6693, 387357, 1794, 114836, 3570, 972, 3594, 1514, 915, 5788, 3662
GOBP_POSITIVE_REGULATION_OF_CD4_POSITIVE_ALPHA_BETA_T_CELL_DIFFERENTIATION	0.000606165	0.0171249	0.477271	0.852343	1.69366	24	8651, 54440, 3122, 3566, 84807, 9308, 3965, 3071, 6363, 3594, 3123
GOBP_DENDRITIC_CELL_MIGRATION	0.00433102	0.0695662	0.407018	0.817106	1.69348	29	5294, 1236, 6352, 708, 729230, 6688, 1234, 3965, 6363, 6504, 7852, 1880, 1230
GOBP_REGULATION_OF_EXTRINSIC_APOPTOTIC_SIGNALING_PATHWAY_IN_ABSENCE_OF_LIGAND	0.0052281	0.0784898	0.407018	0.798712	1.69284	33	3553, 3552, 7124, 5598, 6376
GOBP_ANTIGEN_RECEPTOR_MEDIATED_SIGNALING_PATHWAY	0.000193873	0.00712854	0.518848	0.660115	1.69256	158	3937, 3500, 9840, 5795, 919, 4067, 5293, 11314, 3115, 926, 7535, 1236, 84433, 387357, 28638, 84807, 30968, 581, 5142, 9473, 10666, 3514, 89857, 4068, 3932, 3702, 3071, 150372, 3507, 3119, 11006, 7805, 3123, 80149, 8525, 2874, 4332, 26191, 5788, 54900, 2533, 123920, 925, 10385, 634, 3635, 2534, 84174, 23180
GOBP_REGULATION_OF_POSITIVE_CHEMOTAXIS	0.000422496	0.0128735	0.498493	0.898262	1.69247	18	3576, 5228, 1233
GOBP_INNATE_IMMUNE_RESPONSE	1.81507e-08	2.35282e-06	0.733762	0.58985	1.68886	586	54210, 10859, 3055, 5806, 8651, 3718, 255231, 6556, 5272, 81030, 11151, 2867, 4210, 3500, 4818, 2268, 4843, 4067, 197358, 7124, 929, 5294, 5919, 5293, 3394, 84868, 7535, 8542, 1535, 1594, 7409, 7305, 9023, 10865, 79792, 51284, 101, 115362, 6352, 122618, 708, 55210, 5971, 58191, 27179, 7454, 7804, 115361, 10581, 56658, 3669, 2219, 55647, 11331, 28638, 64600, 114836, 6688, 6503, 3002, 409, 3113, 10…
GOBP_ANTIGEN_PROCESSING_AND_PRESENTATION_OF_EXOGENOUS_PEPTIDE_ANTIGEN_VIA_MHC_CLASS_II	0.00367555	0.0628872	0.431708	0.842761	1.68801	25	3115, 3122, 3113, 3111, 972, 1520, 3109, 3119, 3123, 1514, 3117, 3127
GOBP_POSITIVE_REGULATION_OF_FATTY_ACID_METABOLIC_PROCESS	0.00104997	0.026157	0.45506	0.829192	1.68678	27	3553, 5743, 58526, 8013, 50487, 972
GOBP_POSITIVE_REGULATION_OF_JNK_CASCADE	0.000883384	0.0230584	0.477271	0.701279	1.68673	86	3553, 3552, 7185, 7124, 9770, 1236, 939, 344558, 7187, 4616, 7186, 4296, 6363, 653361, 6504, 2324
GOBP_INTERLEUKIN_10_PRODUCTION	0.00318338	0.0571514	0.431708	0.759408	1.68656	44	10859, 3718, 54440, 6774, 602, 29126, 7305, 80380, 9308, 3965, 201633, 3082, 11006, 3123, 28951, 3662, 11334, 64581, 3620
GOBP_POSITIVE_REGULATION_OF_INTERLEUKIN_1_BETA_PRODUCTION	0.00313319	0.0567836	0.431708	0.758912	1.6852	45	1958, 4210, 7124, 6774, 7305, 79792, 115362, 3965, 6363, 4332, 64581, 51311, 10333
GOBP_POSITIVE_REGULATION_OF_ALPHA_BETA_T_CELL_DIFFERENTIATION	0.00648964	0.0889476	0.407018	0.772252	1.68518	40	8651, 54440, 7535, 3122, 3566, 84807, 9308, 4860, 864, 3965, 3071, 6363, 3594, 11006, 8943, 3123, 861
GOBP_POSITIVE_REGULATION_OF_ALCOHOL_BIOSYNTHETIC_PROCESS	0.000546848	0.015842	0.477271	0.893474	1.68345	18	5031, 5724, 6720
GOBP_LEUKOCYTE_APOPTOTIC_PROCESS	0.00065109	0.0181735	0.477271	0.691739	1.68314	93	10859, 3718, 917, 6482, 4067, 578, 5293, 3059, 29126, 1236, 101, 6352, 939, 27166, 581, 80301, 3575, 1234, 3965, 972, 6363, 1514, 9093, 5585
GOBP_LYMPHOCYTE_MIGRATION	0.00239578	0.0467422	0.431708	0.700185	1.68039	85	3383, 5294, 5293, 7535, 1236, 6693, 9023, 101, 6352, 58191, 9750, 729230, 9466, 64005, 3683, 6364, 6363, 83692, 124976, 6376, 3676, 199, 1880, 6347, 2185, 2526
GOBP_CELLULAR_EXTRAVASATION	0.00461233	0.0721372	0.407018	0.727029	1.68001	63	4192, 3383, 7124, 5294, 5293, 6693, 101, 5724, 6404, 5734, 6402, 9750, 729230, 83483, 9466, 3683, 120425, 50512, 83692, 6376, 7412, 3676, 9435, 3554, 6347, 1524, 140885, 2526
GOBP_POSITIVE_REGULATION_OF_ACTIN_FILAMENT_BUNDLE_ASSEMBLY	0.0037715	0.0637713	0.431708	0.739896	1.67991	55	5341, 8477, 9647, 3397, 51466, 5829, 11346, 6376, 28984, 5216, 7043, 8829, 3984, 10174, 7481
GOBP_NEGATIVE_REGULATION_OF_ALPHA_BETA_T_CELL_ACTIVATION	0.00391122	0.0654551	0.407018	0.801299	1.67816	31	10859, 8651, 3718, 11314, 29126, 3566, 864, 3965, 80149, 861
GOBP_ANTIMICROBIAL_HUMORAL_IMMUNE_RESPONSE_MEDIATED_BY_ANTIMICROBIAL_PEPTIDE	0.00641897	0.088137	0.407018	0.780771	1.67774	36	3576, 2919, 2920, 4057
GOBP_DENDRITIC_CELL_CHEMOTAXIS	0.00249823	0.0478858	0.431708	0.855925	1.67724	23	5294, 1236, 6352, 708, 729230, 6688, 1234, 3965, 6363, 6504, 7852, 1880, 1230
GOBP_POSITIVE_REGULATION_OF_GRANULOCYTE_CHEMOTAXIS	0.00249823	0.0478858	0.431708	0.855514	1.67643	23	3576, 4192, 1236, 708, 728, 9750, 972, 5880, 3071, 6363
GOBP_POSITIVE_REGULATION_OF_MYELOID_CELL_DIFFERENTIATION	0.00311858	0.056653	0.431708	0.697979	1.67559	80	8111, 7124, 6774, 3059, 7305, 3276, 50487, 972, 3071, 50604, 2124, 2624, 3123, 5600, 2113, 861, 133522, 2242, 6777, 1230, 920, 3635, 129138, 7040, 3091, 51176, 3624, 10221
GOBP_T_CELL_CYTOKINE_PRODUCTION	0.00596791	0.0849955	0.407018	0.808352	1.67534	29	3553, 54440, 7133, 10865, 729230, 7186, 11006, 6504
GOBP_INTERLEUKIN_1_MEDIATED_SIGNALING_PATHWAY	0.00430562	0.0695662	0.407018	0.836165	1.67479	25	3553, 1958, 81030, 7850, 3656, 11213, 3654, 79155, 8986, 3554
GOBP_REGULATION_OF_RELEASE_OF_CYTOCHROME_C_FROM_MITOCHONDRIA	0.00618378	0.0863331	0.407018	0.756962	1.67476	43	5329, 637, 4318, 2876, 27166, 581, 409, 3082, 64112, 2395, 1191, 638, 10105
GOBP_LYMPHOCYTE_MEDIATED_IMMUNITY	5.44669e-05	0.00260352	0.557332	0.63204	1.67304	228	3553, 10859, 1439, 5272, 50615, 11151, 54440, 3383, 3500, 4818, 7133, 7124, 602, 10538, 3115, 84868, 259307, 7409, 10865, 708, 7454, 3122, 939, 28638, 3566, 729230, 114836, 9466, 64005, 3002, 409, 3113, 10666, 3111, 3514, 3575, 4068, 149840, 3965, 7186, 972, 3109, 3071, 5817, 3507, 3119, 3594, 11006, 10225, 3123, 2671, 718, 3117, 6504, 5788, 10459, 2067, 715, 6777, 925, 3127, 634, 3554, 127544, 3…
GOBP_REGULATION_OF_MYELOID_LEUKOCYTE_MEDIATED_IMMUNITY	0.00349328	0.0609968	0.431708	0.745015	1.67289	51	2268, 4067, 11314, 3689, 7305, 5724, 3566, 729230, 6688, 50487, 3965, 5880, 8832, 30817, 2624, 718, 814, 2242, 6812, 1524, 3133, 6810
GOBP_POSITIVE_REGULATION_OF_MONONUCLEAR_CELL_MIGRATION	0.00349328	0.0609968	0.431708	0.744185	1.67103	51	7124, 1236, 6693, 101, 6352, 708, 729230, 6688, 3965, 6364, 83692, 6504, 3676, 199, 1230, 2185, 1524
GOBP_NEGATIVE_REGULATION_OF_IMMUNE_SYSTEM_PROCESS	1.47102e-05	0.000858809	0.593325	0.609132	1.67061	319	10859, 3055, 8651, 3718, 5272, 4192, 8111, 11025, 2268, 5795, 4067, 197358, 7124, 1051, 28959, 140685, 11314, 84868, 259307, 2876, 29126, 55365, 10288, 7305, 6693, 80380, 7940, 5734, 55824, 9750, 7130, 26585, 64600, 3566, 729230, 6688, 9466, 409, 79890, 284021, 3111, 11213, 4057, 3575, 4068, 864, 3965, 972, 5987, 8832, 64092, 3071, 1511, 374403, 201633, 11006, 2624, 10225, 7805, 3123, 2671, 80149…
GOBP_PHOSPHOLIPASE_C_ACTIVATING_G_PROTEIN_COUPLED_RECEPTOR_SIGNALING_PATHWAY	0.00213911	0.0432802	0.431708	0.742691	1.66952	49	5031, 8477, 2357, 5330, 728, 7052, 1240, 2769, 5032, 27334
GOBP_POSITIVE_REGULATION_OF_LIPID_BIOSYNTHETIC_PROCESS	0.00543228	0.080611	0.407018	0.726007	1.66829	61	3553, 157506, 5743, 3552, 58526, 7124, 50487, 972
GOBP_TOLL_LIKE_RECEPTOR_SIGNALING_PATHWAY	0.00103291	0.0259007	0.45506	0.679722	1.66708	100	10318, 79931, 4067, 7124, 929, 11314, 84868, 1535, 3656, 51284, 7187, 409, 118788, 11213, 4057, 3965, 1520, 3654, 330, 79155, 3659, 7128, 2874, 26191, 3662, 23643, 9261, 81622, 23180, 2319, 7096, 51311, 7867, 10333
GOBP_POSITIVE_REGULATION_OF_TUMOR_NECROSIS_FACTOR_SUPERFAMILY_CYTOKINE_PRODUCTION	0.00266197	0.0500215	0.431708	0.692065	1.66658	83	3552, 54440, 5795, 929, 6774, 84868, 1535, 7305, 6693, 10865, 101, 5724, 729230, 914, 9181, 3965, 8832, 6363, 5788, 7057, 23643, 9261, 64581, 1191, 7096, 3133, 3459
GOBP_RESPONSE_TO_ATP	0.000551725	0.015923	0.477271	0.863382	1.66602	21	3553, 5743, 54434, 5032
GOBP_REGULATION_OF_NIK_NF_KAPPAB_SIGNALING	0.00307109	0.0559232	0.431708	0.693281	1.66382	85	3553, 11156, 197358, 7124, 929, 602, 84868, 9770, 51284, 8877, 939, 26585, 11331, 6688, 3965, 3654, 9516, 6363, 7805, 54976, 80149
GOBP_RECEPTOR_SIGNALING_PATHWAY_VIA_STAT	0.00106552	0.026458	0.45506	0.677057	1.6637	112	5008, 8651, 3718, 1439, 9021, 4067, 7124, 6774, 602, 6776, 3059, 11314, 1438, 6352, 3587, 10019, 729230, 3575, 3570, 6775, 50604, 8851, 51379, 7422, 5788, 8784, 6777, 3600, 6347, 2185, 7040, 2534
GOBP_POSITIVE_REGULATION_OF_PROTEIN_DEPOLYMERIZATION	0.00210951	0.0429084	0.431708	0.904722	1.66343	15	5341, 10763, 146206, 9948
GOBP_NEGATIVE_REGULATION_OF_LYMPHOCYTE_ACTIVATION	0.00102627	0.0258189	0.45506	0.673027	1.66202	122	10859, 8651, 3718, 4192, 2268, 4067, 1051, 11314, 84868, 259307, 29126, 10288, 7305, 6693, 80380, 7940, 55824, 9750, 64600, 3566, 864, 3965, 972, 64092, 3071, 1511, 374403, 201633, 11006, 7805, 3123, 80149, 25807, 3659, 7128, 861, 4332, 26191, 5585, 54900, 441478, 10385, 634, 3635
GOBP_INTERLEUKIN_12_PRODUCTION	0.00390025	0.0654147	0.431708	0.739811	1.66121	51	10859, 3718, 4050, 4192, 4210, 3394, 1236, 708, 409, 1240, 11213, 3965, 201633, 6363, 7805, 5600, 3659, 6504, 7057
GOBP_CD8_POSITIVE_ALPHA_BETA_T_CELL_ACTIVATION	0.000664674	0.0184182	0.477271	0.860741	1.66093	21	10859, 8651, 29126, 864, 3071, 11006, 3659, 861, 26191
GOBP_POSITIVE_REGULATION_OF_PRODUCTION_OF_MOLECULAR_MEDIATOR_OF_IMMUNE_RESPONSE	0.000961416	0.0245097	0.477271	0.681068	1.65913	95	3553, 10859, 54440, 2867, 8013, 10865, 11331, 3566, 10666, 149840, 7186, 972, 7805, 6504, 26191, 5788, 10459, 814, 8482, 3554, 64581, 7040, 56941, 3133
GOBP_POSITIVE_REGULATION_OF_GENE_EXPRESSION	5.07054e-10	9.60999e-08	0.801216	0.567736	1.65902	871	3576, 5008, 3553, 10859, 3687, 5743, 1958, 255231, 6556, 4050, 4192, 3552, 8728, 10439, 54440, 7453, 2867, 4210, 63940, 2268, 4843, 5795, 5935, 7124, 5452, 1051, 192683, 929, 5294, 6774, 602, 283234, 5293, 3394, 10538, 3115, 84868, 8013, 29126, 10288, 84769, 1535, 57165, 1236, 65094, 7305, 6693, 84433, 10865, 79792, 51284, 101, 8877, 115362, 6352, 708, 5971, 27179, 5724, 728, 5734, 2219, 9647, 19…
GOBP_RESPONSE_TO_TUMOR_CELL	0.00671815	0.0906181	0.407018	0.800142	1.65832	29	51225, 4818, 84868, 259307, 29126, 6688, 10666, 5817, 7805, 3123, 634
GOBP_NEGATIVE_REGULATION_OF_SIGNAL_TRANSDUCTION_IN_ABSENCE_OF_LIGAND	0.00359672	0.0620942	0.431708	0.846028	1.65784	23	3553, 3552, 7124, 5598, 6376
GOBP_POSITIVE_REGULATION_OF_LYMPHOCYTE_MEDIATED_IMMUNITY	0.00374763	0.0635518	0.431708	0.685987	1.65755	82	3553, 54440, 7124, 7409, 10865, 3122, 114836, 10666, 4068, 149840, 7186, 5817, 3594, 3123, 718, 6504, 5788, 10459, 6777, 3554, 7040, 56941, 3133
GOBP_FEVER_GENERATION	6.93681e-05	0.00319595	0.538434	0.980946	1.65718	10	3553, 5743, 3552, 7124
GOBP_TRANSFORMING_GROWTH_FACTOR_BETA_PRODUCTION	0.010585	0.118875	0.38073	0.760948	1.65654	39	10859, 5743, 7305, 8710, 3965, 6376, 55612, 7057, 375387, 3091, 7481, 100133941, 1001
GOBP_MYELOID_CELL_DIFFERENTIATION	5.24846e-06	0.000358395	0.610527	0.603366	1.65635	324	1441, 10859, 3718, 8111, 11025, 116071, 4067, 7124, 1051, 6774, 4318, 5293, 3726, 3059, 3394, 10538, 140685, 9770, 1969, 22904, 1236, 7305, 2101, 5971, 10320, 3276, 10019, 7130, 6688, 2313, 7538, 84456, 863, 6208, 23210, 50487, 4057, 3965, 972, 9948, 3071, 50604, 2124, 29887, 6363, 11006, 2624, 3123, 10272, 5600, 2113, 861, 28982, 133522, 7422, 3662, 211, 6714, 10107, 3725, 814, 64783, 2242, 6777…
GOBP_NEGATIVE_REGULATION_OF_NF_KAPPAB_TRANSCRIPTION_FACTOR_ACTIVITY	0.0031731	0.0571112	0.431708	0.700007	1.65598	71	197358, 602, 84868, 3656, 7187, 6688, 409, 1240, 11213, 3654, 80149, 5314, 7128, 408, 4793
GOBP_PRODUCTION_OF_MOLECULAR_MEDIATOR_INVOLVED_IN_INFLAMMATORY_RESPONSE	0.0032411	0.0577807	0.431708	0.706653	1.65553	67	4210, 63940, 4843, 241, 4067, 197358, 7124, 6774, 7850, 115362, 122618, 3566, 50487, 923, 653361, 11006, 406986, 80149, 215, 64581, 283120, 6223, 140885, 3091, 10333
GOBP_POSITIVE_REGULATION_OF_BLOOD_VESSEL_ENDOTHELIAL_CELL_MIGRATION	0.00752502	0.096079	0.407018	0.737522	1.65535	50	5743, 6776, 2624, 2113, 4215, 7422, 5155, 5606, 7057, 3791, 7040, 8829, 51564, 3091, 5025, 10519, 207, 506, 284, 57608
GOBP_POSITIVE_REGULATION_OF_REGULATED_SECRETORY_PATHWAY	0.00546032	0.080611	0.407018	0.763538	1.65508	38	8447, 2268, 192683, 3689, 5724, 3566, 50487, 2624, 6812
GOBP_G_PROTEIN_COUPLED_RECEPTOR_SIGNALING_PATHWAY	2.4697e-06	0.000179888	0.627257	0.588594	1.65455	427	3576, 5341, 2919, 5031, 8477, 8862, 2357, 57580, 100506013, 3274, 8111, 2867, 29933, 2535, 5294, 8843, 5998, 51655, 374, 114804, 1236, 7409, 23349, 10287, 23533, 57537, 8877, 6352, 1233, 10267, 5330, 107, 5724, 728, 5734, 2861, 7052, 2219, 8412, 729230, 5142, 409, 1240, 5739, 51222, 1234, 5880, 2769, 23516, 64407, 30817, 6364, 10800, 1608, 8851, 6363, 4157, 10663, 718, 6003, 8525, 1889, 5032, 157…
GOBP_REGULATION_OF_ANTIGEN_PROCESSING_AND_PRESENTATION	0.00117058	0.0284339	0.45506	0.87789	1.65409	18	6556, 10288, 1236, 7454, 3111, 972, 6363, 7057, 55080
GOBP_SEQUESTERING_OF_CALCIUM_ION	0.00135507	0.0314048	0.45506	0.678775	1.6516	93	5031, 255231, 11151, 4067, 1535, 1236, 22821, 581, 1234, 3932, 6363, 6376, 5788, 57190, 2185
GOBP_REGULATION_OF_G_PROTEIN_COUPLED_RECEPTOR_SIGNALING_PATHWAY	0.000789561	0.0210642	0.477271	0.67746	1.65132	96	3576, 5341, 8862, 100506013, 5998, 114804, 23349, 6352, 10267, 5142, 409, 23516, 64407, 718, 6003, 157, 408, 10868, 2870, 64784, 5653, 11343, 10266, 156, 43847, 10268, 6002
GOBP_NEGATIVE_REGULATION_OF_G_PROTEIN_COUPLED_RECEPTOR_SIGNALING_PATHWAY	0.00579946	0.0838455	0.407018	0.761654	1.651	38	3576, 5341, 8862, 100506013, 114804, 6352, 5142, 409, 6003, 157, 408
GOBP_POSITIVE_REGULATION_OF_CELL_DIVISION	0.0072102	0.094424	0.407018	0.714296	1.65058	63	5008, 3553, 4192, 3552, 5228, 7039
GOBP_EMBRYONIC_CAMERA_TYPE_EYE_DEVELOPMENT	0.00760817	0.0969413	0.407018	0.796276	1.65031	29	157506, 220, 10763, 6909
GOBP_NEGATIVE_REGULATION_OF_LIPID_CATABOLIC_PROCESS	0.00398346	0.0663737	0.407018	0.862856	1.65031	20	3553, 7124, 5294, 64784, 150
GOBP_POSITIVE_REGULATION_OF_GLIOGENESIS	0.00521767	0.0784898	0.407018	0.741378	1.65025	46	3553, 4192, 7133, 4067, 7124, 57165, 30812, 650, 7852
GOBP_NEGATIVE_REGULATION_OF_LEUKOCYTE_PROLIFERATION	0.0033758	0.0596262	0.431708	0.701276	1.64907	68	10859, 4067, 1051, 11314, 84868, 259307, 29126, 10288, 7305, 6693, 80380, 7940, 26585, 64600, 3965, 11006, 3123, 7128, 4332, 5585, 10385, 3635
GOBP_VASCULAR_ASSOCIATED_SMOOTH_MUSCLE_CELL_PROLIFERATION	0.00820293	0.101679	0.38073	0.734179	1.64785	50	5031, 8862, 6648, 7124, 4318, 8013, 9510
GOBP_HEAT_GENERATION	0.00133203	0.031182	0.45506	0.913306	1.64676	14	3553, 5743, 3552, 7124
GOBP_REGULATION_OF_LYMPHOCYTE_APOPTOTIC_PROCESS	0.00535407	0.0799765	0.407018	0.739774	1.64668	46	3718, 917, 6482, 4067, 29126, 101, 6352, 939, 27166, 581, 3575, 3965, 972
GOBP_MAPK_CASCADE	1.36449e-07	1.42954e-05	0.690132	0.573758	1.64589	608	5008, 5031, 3553, 57447, 148170, 100506013, 3552, 285016, 7185, 6464, 3383, 168667, 10318, 5795, 1844, 8682, 4067, 7124, 5294, 2122, 5778, 11314, 84868, 9770, 1969, 1236, 6764, 7039, 23533, 51284, 101, 8877, 7498, 1850, 6352, 1848, 728, 939, 5734, 2861, 3276, 344558, 10019, 7187, 26585, 11331, 8412, 83483, 6688, 9459, 7538, 409, 11184, 4616, 11213, 1234, 3965, 7186, 972, 5320, 56924, 91862, 81848…
GOBP_REGULATION_OF_T_CELL_RECEPTOR_SIGNALING_PATHWAY	0.0103118	0.116664	0.38073	0.754144	1.64567	40	9840, 5795, 11314, 1236, 84433, 10666, 4068, 3932, 11006, 7805, 8525, 26191, 10385, 634, 84174
GOBP_POSITIVE_REGULATION_OF_INTERLEUKIN_8_PRODUCTION	0.0019138	0.040078	0.45506	0.730839	1.64563	53	3553, 2867, 4843, 7124, 929, 6774, 51284, 2219, 914, 3965, 972
GOBP_DEOXYRIBONUCLEOSIDE_MONOPHOSPHATE_METABOLIC_PROCESS	0.00613664	0.0861156	0.407018	0.866942	1.64445	19	1635, 7378, 7498, 4860, 30833, 51733, 1890, 10591
GOBP_CELL_MIGRATION	2.23245e-12	8.53687e-10	0.898671	0.553877	1.6434	1177	3576, 54210, 2919, 5031, 1441, 3553, 2920, 3687, 5743, 3055, 7262, 57580, 27289, 11156, 255231, 2752, 100506013, 4192, 3552, 57091, 11151, 3383, 2867, 399, 51225, 168667, 6648, 63940, 2268, 5795, 752, 83706, 4067, 7124, 5327, 4248, 5294, 6774, 4318, 5919, 6776, 10501, 393, 5293, 79567, 5228, 11314, 7535, 8013, 2876, 29126, 3689, 1969, 1236, 7409, 146206, 6693, 6781, 9510, 9023, 101, 8877, 5328, 6…
GOBP_RESPONSE_TO_PROTOZOAN	0.00628018	0.0873288	0.407018	0.866332	1.6433	19	6556, 4818, 116071, 602, 283234, 3394, 10538, 115361, 3566, 3662, 64581
GOBP_ACTIN_FILAMENT_DEPOLYMERIZATION	0.00325076	0.0578181	0.431708	0.730859	1.64292	49	5341, 146206, 9948
GOBP_POSITIVE_REGULATION_OF_FATTY_ACID_BIOSYNTHETIC_PROCESS	0.00116902	0.0284339	0.45506	0.925938	1.64119	13	3553, 5743, 58526, 50487, 972
GOBP_CELL_CELL_ADHESION	3.14095e-08	3.63969e-06	0.719513	0.567857	1.64024	701	5341, 5329, 3553, 10859, 3687, 8651, 3718, 4192, 3552, 8728, 80709, 6464, 11151, 54440, 3383, 399, 9840, 64926, 10318, 83706, 4067, 7124, 1051, 921, 5294, 283234, 11314, 3115, 84868, 259307, 7535, 8013, 29126, 3689, 10288, 1236, 7409, 6693, 80380, 84433, 101, 6352, 22918, 5724, 3122, 6404, 939, 55824, 6402, 9750, 3957, 10019, 9647, 64600, 3566, 729230, 84807, 6688, 914, 9466, 8744, 3037, 3385, 31…
GOBP_ACTIVATION_OF_INNATE_IMMUNE_RESPONSE	0.00588886	0.0844991	0.407018	0.738652	1.64021	45	3055, 81030, 2867, 4067, 7305, 2219, 85364, 4332, 6714, 340061, 64581, 2534
GOBP_IRON_ION_HOMEOSTASIS	0.00423542	0.0687739	0.407018	0.697549	1.63989	69	6556, 6648, 79689, 261729, 2512, 2495, 9550, 341208, 4057, 23516, 552900, 3163, 3934, 28982, 26872, 2395, 51312, 3091
GOBP_MYELOID_LEUKOCYTE_DIFFERENTIATION	0.000239543	0.00821832	0.518848	0.631618	1.63895	173	10859, 8111, 11025, 116071, 4067, 7124, 1051, 4318, 5293, 3726, 3059, 10538, 140685, 9770, 1969, 22904, 1236, 7305, 2101, 5971, 7130, 6688, 84456, 863, 50487, 4057, 3965, 972, 50604, 2124, 29887, 6363, 11006, 2624, 3123, 10272, 861, 133522, 7422, 3662, 6714, 3725, 814, 2242, 1880, 1230, 920, 3600, 56975, 634, 3635, 7040, 5153
GOBP_CELLULAR_RESPONSE_TO_PURINE_CONTAINING_COMPOUND	0.000821605	0.0217223	0.477271	0.934179	1.63779	12	5031, 7226
GOBP_RELEASE_OF_CYTOCHROME_C_FROM_MITOCHONDRIA	0.00562689	0.0817883	0.407018	0.730474	1.63761	52	5329, 6648, 637, 4318, 578, 2876, 27166, 581, 409, 3082, 92609, 64112, 51024, 2395, 1191, 638, 10105
GOBP_ACTIN_FILAMENT_BUNDLE_ORGANIZATION	0.00101462	0.0256439	0.45506	0.647612	1.63706	141	5341, 8477, 6624, 7454, 5734, 359845, 9647, 3936, 3397, 11170, 7791, 51466, 5829, 11346, 85358, 408, 6376, 6714, 199, 28984, 5216, 7043, 5357, 2185, 8829, 71, 3984, 10174, 7481, 221061
GOBP_POSITIVE_REGULATION_OF_CHEMOKINE_PRODUCTION	0.00341295	0.0601434	0.431708	0.717946	1.63704	56	3553, 1958, 255231, 2867, 7124, 84868, 51284, 3566, 3570, 3965, 972, 8832
GOBP_INTERLEUKIN_17_PRODUCTION	0.00172667	0.0374096	0.45506	0.823647	1.63664	24	5008, 10865, 8877, 114836, 9466, 3071, 26525, 11334, 3600, 7040, 23180
GOBP_REGULATION_OF_CHEMOTAXIS	0.000340606	0.0109452	0.498493	0.631393	1.63542	172	3576, 4192, 63940, 4067, 5919, 10501, 5228, 1236, 6352, 1233, 708, 728, 9750, 7130, 9647, 26585, 729230, 6688, 79890, 1240, 3570, 3965, 972, 5880, 3071, 6363, 6504, 7422, 5155, 7852, 7057, 199, 5800, 23604, 54910, 1880, 1230, 8482, 6347, 2185, 3791, 7040, 8829, 1524, 64094, 51157
GOBP_NEGATIVE_REGULATION_OF_LEUKOCYTE_APOPTOTIC_PROCESS	0.0060931	0.0861032	0.407018	0.736489	1.63541	45	10859, 3718, 6482, 3059, 1236, 6352, 939, 3575, 1234, 972, 6363
GOBP_PRODUCTION_OF_MOLECULAR_MEDIATOR_OF_IMMUNE_RESPONSE	0.000206162	0.00738899	0.518848	0.628023	1.6352	183	54210, 3553, 10859, 3718, 54440, 2867, 7133, 7124, 10538, 3115, 8013, 10865, 28912, 3122, 11331, 3566, 729230, 9466, 3113, 28913, 10666, 3111, 3514, 11213, 149840, 7186, 972, 3109, 3119, 11006, 10225, 7805, 3123, 3117, 6504, 26191, 5788, 5585, 10459, 814, 2067, 8482, 3127, 7043, 3554, 64581, 7040
GOBP_ANTIGEN_PROCESSING_AND_PRESENTATION	0.00163413	0.0359488	0.45506	0.672007	1.63513	93	6556, 3383, 3115, 10288, 1236, 5971, 7454, 3122, 3113, 3111, 972, 1520, 3109, 3119, 6363, 8943, 3123, 1514, 3117, 7057, 55080, 925, 3127, 23180, 3133
GOBP_REGULATION_OF_HORMONE_METABOLIC_PROCESS	0.00829357	0.102331	0.38073	0.788733	1.63468	29	8614, 157506, 1958, 1594, 1181, 650
GOBP_NEGATIVE_REGULATION_OF_GLYCOPROTEIN_METABOLIC_PROCESS	0.00394997	0.0659593	0.407018	0.888984	1.6345	15	5806, 3718, 81618, 1839
GOBP_BIOLOGICAL_PROCESS_INVOLVED_IN_INTERACTION_WITH_SYMBIONT	0.00938544	0.109254	0.38073	0.686233	1.63248	74	54210, 5806, 2876, 8542, 6352, 55894, 4057, 1511, 80149, 348, 140823, 3725, 11334, 1524, 3065, 51176, 9189, 9150
GOBP_ACTIN_CYTOSKELETON_REORGANIZATION	0.00140751	0.0321331	0.45506	0.669983	1.63213	95	5341, 8477, 3055, 4192, 57091, 6464, 51225, 9535, 3059, 64098, 396
GOBP_REGULATION_OF_DENDRITIC_CELL_DIFFERENTIATION	0.00204947	0.0421353	0.431708	0.904676	1.6312	14	10859, 1051, 28959, 140685, 55365, 10288, 3965
GOBP_POSITIVE_REGULATION_OF_SUBSTRATE_ADHESION_DEPENDENT_CELL_SPREADING	0.0104697	0.118006	0.38073	0.758637	1.63018	36	57580, 4192, 57091, 708, 3037, 11078, 8829, 4739, 10519, 5034
GOBP_REGULATION_OF_CD8_POSITIVE_ALPHA_BETA_T_CELL_ACTIVATION	0.00195214	0.0403513	0.45506	0.869291	1.63002	17	10859, 8651, 29126, 864, 3071, 11006, 3659, 861, 26191
GOBP_REGULATION_OF_ANTIGEN_RECEPTOR_MEDIATED_SIGNALING_PATHWAY	0.00703394	0.0934601	0.407018	0.719889	1.62934	54	9840, 5795, 4067, 11314, 1236, 84433, 10666, 4068, 3932, 150372, 11006, 7805, 8525, 2874, 26191, 5788, 123920, 10385, 634, 84174, 9404, 5583, 1845, 5579, 23228, 29085, 5970, 6188
GOBP_REGULATION_OF_CALCIUM_ION_TRANSPORT_INTO_CYTOSOL	0.00416238	0.0680088	0.407018	0.692434	1.62828	68	5031, 11151, 4067, 578, 1535, 581, 6376, 57190, 2185, 5371, 2534, 10268, 5025, 9446, 4283, 56704, 775, 5581
GOBP_NEGATIVE_REGULATION_OF_CALCIUM_ION_TRANSPORT	0.0131318	0.133553	0.38073	0.739905	1.62819	42	10859, 5743, 10288, 6236, 6781, 5987
GOBP_DEFENSE_RESPONSE_TO_GRAM_NEGATIVE_BACTERIUM	0.0132678	0.134579	0.38073	0.739692	1.62772	42	54210, 6556, 4843, 5919, 4069, 79792, 55894, 4057, 3570, 219972, 1511, 3507, 140823, 11334, 920, 6223
GOBP_NEGATIVE_REGULATION_OF_INTERLEUKIN_10_PRODUCTION	0.0023818	0.0466385	0.431708	0.9025	1.62727	14	10859, 3718, 29126, 7305, 80380, 11006, 28951
GOBP_CORTICAL_CYTOSKELETON_ORGANIZATION	0.00555869	0.0814486	0.407018	0.709211	1.62713	60	5341, 27289, 399, 752, 7124, 2036, 3936, 5880, 9948, 3071, 54509
GOBP_NEGATIVE_REGULATION_OF_CELL_KILLING	0.00587577	0.0844697	0.407018	0.830312	1.62705	23	10859, 5272, 84868, 409, 3575, 3965, 3071, 2671, 5788, 634, 1524, 3133, 6318
GOBP_T_CELL_MEDIATED_IMMUNITY	0.00253445	0.0484588	0.431708	0.67432	1.62695	87	3553, 10859, 54440, 3383, 7133, 259307, 10865, 7454, 3122, 729230, 64005, 3575, 7186, 3071, 5817, 3594, 11006, 3123, 6504, 5788, 925, 634, 3554
GOBP_DEFENSE_RESPONSE_TO_BACTERIUM	0.000401211	0.0124657	0.498493	0.63285	1.62692	167	54210, 6556, 6464, 3500, 2268, 4843, 7124, 1051, 602, 5919, 3394, 84868, 1535, 1969, 4069, 6693, 79792, 28912, 115361, 728, 28638, 9466, 306, 3514, 55894, 4057, 3575, 3570, 11096, 5320, 219972, 6364, 1511, 3507, 3934, 23208, 10578, 6283, 140823, 55576, 11334, 920, 3512
GOBP_INTEGRIN_MEDIATED_SIGNALING_PATHWAY	0.00276094	0.051754	0.431708	0.665376	1.6269	97	5341, 3687, 3055, 2268, 83706, 3689, 7409, 9510, 3683, 7791, 3676, 55612, 6714, 7076, 2533, 8482, 634, 2185, 8829, 967, 83605
GOBP_NEGATIVE_REGULATION_OF_IMMUNE_RESPONSE	0.000558326	0.0160529	0.477271	0.648132	1.6268	134	10859, 3055, 3718, 5272, 2268, 4067, 197358, 11314, 84868, 259307, 2876, 3566, 729230, 6688, 9466, 409, 11213, 3575, 3965, 5987, 8832, 64092, 3071, 11006, 10225, 3123, 2671, 80149, 7128, 6504, 5788, 6714, 4321, 634, 3635, 6223, 2534
GOBP_NEGATIVE_REGULATION_OF_TYPE_I_INTERFERON_PRODUCTION	0.011229	0.12286	0.38073	0.806041	1.62663	26	10859, 197358, 84868, 5971, 5966, 140885, 55666
GOBP_NEGATIVE_REGULATION_OF_TRANSPORT	2.53932e-05	0.00138719	0.57561	0.594079	1.62651	309	5008, 3553, 10859, 5743, 131177, 11151, 7133, 8682, 7124, 192683, 4318, 11314, 23704, 10288, 6236, 6781, 9647, 729230, 6688, 4129, 79890, 3965, 972, 4043, 5987, 8832, 497189, 10008, 3071, 4946, 79772, 1265, 1595, 348, 23208, 55612, 10825, 7057, 80725, 5715, 150, 634, 415116, 51024, 2185, 255738, 7327, 7351, 140885
GOBP_REGULATION_OF_VIRAL_GENOME_REPLICATION	0.00523114	0.0784898	0.407018	0.682435	1.62595	77	3576, 10318, 7124, 6352, 10581, 3669, 60489, 4057, 10410, 2494
GOBP_PROTEIN_KINASE_B_SIGNALING	0.000732579	0.019868	0.477271	0.63312	1.62491	162	5008, 3553, 57091, 5795, 7124, 5294, 83667, 5293, 3059, 2876, 1969, 1236, 23533, 101, 7498, 6352, 708, 10019, 409, 23612, 1839, 6363, 4157, 5314, 29997, 2651, 6376, 6714, 7057, 10385, 6347, 3791, 7040, 283120, 1524, 10268, 1263, 221496, 10016, 5025
GOBP_POLYOL_BIOSYNTHETIC_PROCESS	0.00692277	0.0930498	0.407018	0.7248	1.62489	52	5341, 5031, 80271, 1594, 8877, 5724, 2643, 171546, 55331, 283871, 2185
GOBP_REGULATION_OF_MAST_CELL_ACTIVATION_INVOLVED_IN_IMMUNE_RESPONSE	0.00451734	0.0712343	0.407018	0.798587	1.62452	27	2268, 4067, 11314, 3566, 50487, 3965, 5880, 8832, 30817, 2624, 2242, 6812
GOBP_ANTIGEN_PROCESSING_AND_PRESENTATION_OF_EXOGENOUS_PEPTIDE_ANTIGEN	0.0151555	0.146721	0.38073	0.775454	1.62451	32	3115, 3122, 3113, 3111, 972, 1520, 3109, 3119, 3123, 1514, 3117, 3127, 3133
GOBP_LYMPHOCYTE_COSTIMULATION	0.00624073	0.0869382	0.407018	0.755199	1.62448	37	4067, 921, 29126, 10288, 1236, 7409, 80380, 84433, 3932, 6363, 11006, 10673, 51293, 6714
GOBP_PEPTIDE_ANTIGEN_ASSEMBLY_WITH_MHC_PROTEIN_COMPLEX	0.00246297	0.0475676	0.431708	0.865162	1.62228	17	3115, 3122, 3113, 3111, 3109, 3119, 3123, 3117, 55080, 3127
GOBP_B_CELL_ACTIVATION	0.00030043	0.00981918	0.498493	0.613353	1.62226	212	3718, 54440, 3500, 6482, 5795, 4067, 602, 578, 5293, 3394, 10538, 11314, 259307, 7535, 7305, 84433, 22806, 939, 11331, 28638, 6688, 9466, 581, 4242, 9473, 3514, 30011, 3575, 149840, 972, 64092, 3071, 4066, 150372, 3507, 374403, 3087, 7805, 10673, 79155, 7128, 2874, 4332, 51293, 7412, 3676, 5788, 5585, 10459, 54900, 2067, 6777, 1880, 3635, 2185, 7040, 6830, 56941, 3538, 1503, 5580, 51176, 3624, 69…
GOBP_REGULATION_OF_CYSTEINE_TYPE_ENDOPEPTIDASE_ACTIVITY_INVOLVED_IN_APOPTOTIC_SIGNALING_PATHWAY	0.00525451	0.0786428	0.407018	0.882275	1.62216	15	5329, 4318, 581, 3965
GOBP_REGULATION_OF_GLYCOPROTEIN_METABOLIC_PROCESS	0.0140857	0.141004	0.38073	0.736974	1.62174	42	5806, 3718, 1236, 10267, 81618, 1839, 6363
GOBP_NEGATIVE_REGULATION_OF_RECEPTOR_SIGNALING_PATHWAY_VIA_STAT	0.00610198	0.0861032	0.407018	0.829568	1.62103	22	8651, 9021, 602, 10019
GOBP_REGULATION_OF_VASCULATURE_DEVELOPMENT	0.000101006	0.00429165	0.538434	0.610199	1.62038	237	3576, 3553, 3687, 2752, 100506013, 4192, 3552, 7453, 168667, 7124, 26051, 6774, 5293, 5228, 54583, 1969, 9510, 8877, 728, 26585, 729230, 23670, 3397, 306, 22846, 2523, 10800, 3087, 3082, 2624, 5598, 718, 80149, 5230, 7128, 7122, 2113, 861, 284361, 128240, 7422, 64855, 7852, 51129, 116844, 7057, 28984, 1284, 10266, 634, 2185, 3791, 8829, 1524, 64094, 5371, 1215
GOBP_TYROSINE_PHOSPHORYLATION_OF_STAT_PROTEIN	0.0106434	0.119181	0.38073	0.721657	1.61974	50	5008, 8651, 3718, 9021, 4067, 7124, 3059, 6352, 10019, 3570, 50604
GOBP_POSITIVE_REGULATION_OF_VASOCONSTRICTION	0.00618473	0.0863331	0.407018	0.868177	1.61948	16	5743, 3274, 10800
GOBP_REGULATION_OF_HORMONE_BIOSYNTHETIC_PROCESS	0.00887179	0.106517	0.38073	0.853743	1.61942	19	8614, 1958, 1594, 1181, 650
GOBP_REGULATION_OF_FEVER_GENERATION	0.000277068	0.00917324	0.498493	0.98081	1.61799	8	3553, 5743, 7124
GOBP_SEQUESTERING_OF_TRIGLYCERIDE	0.00583431	0.0841902	0.407018	0.878488	1.6152	15	3553, 7124, 440503
GOBP_GLOMERULAR_MESANGIUM_DEVELOPMENT	0.00216458	0.0434507	0.431708	0.911215	1.61509	13	1958, 8710, 3570, 8837, 5155
GOBP_POSITIVE_REGULATION_OF_MYELOID_LEUKOCYTE_DIFFERENTIATION	0.00976549	0.112389	0.38073	0.736989	1.61467	41	8111, 7124, 3059, 7305, 50487, 972, 50604, 2124, 3123, 861, 133522, 2242, 1230, 920, 7040, 51176, 10221
GOBP_RESPONSE_TO_VITAMIN_D	0.0111723	0.12286	0.38073	0.778733	1.61395	29	8614, 5743, 249, 6696, 1594, 6781, 2242, 3600
GOBP_POSITIVE_REGULATION_OF_SUPRAMOLECULAR_FIBER_ORGANIZATION	0.00090522	0.0233889	0.477271	0.631071	1.6137	154	5341, 8477, 3055, 148170, 2876, 1236, 146206, 7408, 89848, 7454, 9647, 3397, 10602, 51466, 5829, 11135, 5987, 9948, 3071, 8851, 11346, 8440, 348, 6376, 9873, 28984, 2242, 5216, 7043, 2185, 8829, 1191, 3984, 10174, 7481
GOBP_REGULATORY_T_CELL_DIFFERENTIATION	0.0141951	0.14109	0.38073	0.799597	1.61362	26	8651, 4192, 259307, 10288, 3122, 3965, 11006, 3123, 3659, 10385
GOBP_REGULATION_OF_ENDOTHELIAL_CELL_DIFFERENTIATION	0.0123378	0.128797	0.38073	0.75611	1.61346	34	3553, 7124, 7498, 3397, 7122, 7422, 634
GOBP_ENDOTHELIUM_DEVELOPMENT	0.000585291	0.0167026	0.477271	0.655897	1.61321	115	3553, 3687, 3383, 7124, 26051, 2876, 6781, 7498, 3397, 54538, 80781, 23135, 7122, 8721, 7422, 7852, 54345, 2889, 634, 3791, 8829, 83605, 81792, 81575, 54567
GOBP_POSITIVE_REGULATION_OF_HEAT_GENERATION	0.000392712	0.012259	0.498493	0.977869	1.61314	8	3553, 5743, 7124
GOBP_NEGATIVE_REGULATION_OF_CELL_CELL_ADHESION	0.000537708	0.0156365	0.477271	0.631057	1.6128	152	10859, 8651, 3718, 4192, 80709, 1051, 11314, 84868, 259307, 29126, 10288, 6693, 80380, 55824, 9750, 10019, 9647, 64600, 3566, 6688, 864, 3965, 972, 3071, 1511, 201633, 11006, 5598, 7805, 3123, 80149, 3659, 861, 650, 26191, 7422, 10459, 28984, 54900, 441478, 10385, 634
GOBP_MONOCARBOXYLIC_ACID_TRANSPORT	0.00481786	0.0744383	0.407018	0.68568	1.6124	68	3553, 366, 9123, 3552, 4843, 7124, 220963, 64600, 50487, 5320
GOBP_IMMATURE_T_CELL_PROLIFERATION	0.000411986	0.0126293	0.498493	0.977201	1.61203	8	3553, 3552
GOBP_POSITIVE_REGULATION_OF_ANION_TRANSPORT	0.0176582	0.157584	0.352488	0.769289	1.6116	32	3553, 3552, 1051, 5724, 6529, 50487
GOBP_HORMONE_BIOSYNTHETIC_PROCESS	0.0154532	0.147917	0.38073	0.732357	1.61158	42	8614, 1958, 1594, 1181, 3292, 650, 3091, 7038, 7923, 50506, 79154, 231, 4790, 2230, 706
GOBP_P38MAPK_CASCADE	0.00443476	0.0705136	0.407018	0.716822	1.61137	49	3553, 8877, 7498, 3276, 6688, 7538, 4616, 3965, 653361, 3082, 80149, 5600, 284361, 4215, 650, 26191, 7422, 5606, 9261, 285613
GOBP_NEGATIVE_REGULATION_OF_INTERLEUKIN_12_PRODUCTION	0.00735578	0.0953509	0.407018	0.863436	1.61064	16	10859, 3718, 4210, 1236, 708, 409, 1240, 11213, 201633, 6504, 7057
GOBP_POSITIVE_REGULATION_OF_ERK1_AND_ERK2_CASCADE	0.00104882	0.026157	0.45506	0.637055	1.61056	142	5031, 100506013, 3552, 285016, 6464, 3383, 168667, 7124, 84868, 1236, 6764, 6352, 728, 11331, 409, 3965, 972, 5320, 8837, 6364, 6363, 3123, 2651, 348, 408, 6376, 6504, 2324, 650, 26191, 5788, 5155, 6714, 3725, 7936, 1880, 1230, 8482, 920, 6347, 2185, 3791, 7040, 8829, 10268
GOBP_SYNCYTIUM_FORMATION	0.0149609	0.145759	0.38073	0.738051	1.61055	40	22904, 7305, 963, 51177, 9750, 3566, 10938, 11096, 170689, 8837, 2067
GOBP_MEMBRANE_PROTEIN_ECTODOMAIN_PROTEOLYSIS	0.0157267	0.148709	0.352488	0.731722	1.61018	42	3553, 8728, 7133, 7124, 101, 348, 7076, 150
GOBP_POSITIVE_REGULATION_OF_DNA_BINDING	0.00911605	0.107194	0.38073	0.723338	1.61009	46	5329, 4318, 4830, 8721, 3662, 64855, 7040
GOBP_REGULATION_OF_CELL_MORPHOGENESIS	0.000154836	0.00607275	0.518848	0.598932	1.60999	262	3055, 57580, 27289, 148170, 4192, 57091, 11151, 399, 9962, 2268, 752, 89846, 114804, 3689, 7940, 708, 51177, 7804, 126374, 23316, 3037, 30011, 10602, 11135, 5880, 55843, 9948, 58480, 81848, 54509, 226, 57194, 7422, 6714, 7852, 57699, 391, 755, 2242, 79791, 6347, 2185, 11078, 3791, 8829, 2534, 28988, 23221
GOBP_NEGATIVE_REGULATION_OF_ENDOCYTOSIS	0.00800467	0.0998077	0.38073	0.724934	1.60975	45	10859, 192683, 11314, 79890, 4043, 79772, 23208, 10825, 255738
GOBP_RESPONSE_TO_INTERFERON_GAMMA	0.00193886	0.040294	0.45506	0.65392	1.60966	106	3055, 8651, 6556, 4210, 4843, 7124, 3394, 1594, 115362, 6352, 58191, 7454, 115361, 10581, 55647, 3113, 7791, 3965, 972, 6364, 6363, 3594, 10410, 3659, 2643, 6376, 199, 6812, 6347, 4261, 71, 140885
GOBP_WATER_SOLUBLE_VITAMIN_METABOLIC_PROCESS	0.00462941	0.0721769	0.407018	0.705391	1.60842	56	6515, 4837, 9962, 249, 81034, 2356, 6573, 51293, 60386, 8566, 9446, 8876
GOBP_REGULATION_OF_METAL_ION_TRANSPORT	0.00011292	0.00469353	0.538434	0.597702	1.60804	257	5031, 10859, 8614, 5743, 3718, 30818, 11151, 481, 4067, 5294, 578, 23704, 10288, 1535, 57165, 6236, 4302, 6781, 6352, 219527, 581, 5142, 409, 9914, 5987, 8832, 10008, 117531, 6376, 5155, 7852, 6330, 8514, 1230, 57190, 150, 920, 6347, 2258, 2185, 255738, 246329, 5371, 776, 2534, 10268, 967
GOBP_PURINERGIC_NUCLEOTIDE_RECEPTOR_SIGNALING_PATHWAY	0.00208836	0.0425914	0.431708	0.833245	1.60787	21	5031, 5724, 1511, 5032, 27334, 5025, 53829, 2771
GOBP_REGULATION_OF_LYMPHOCYTE_MEDIATED_IMMUNITY	0.00146234	0.0331868	0.45506	0.648858	1.60749	126	3553, 10859, 5272, 54440, 7133, 7124, 84868, 259307, 7409, 10865, 7454, 3122, 729230, 114836, 9466, 409, 10666, 3575, 4068, 149840, 3965, 7186, 3071, 5817, 3594, 11006, 10225, 3123, 2671, 718, 6504, 5788, 10459, 6777, 634, 3554, 7040, 6830, 56941, 3133
GOBP_REGULATION_OF_CELL_SHAPE	0.00172198	0.0374096	0.45506	0.639876	1.60666	136	3055, 27289, 148170, 11151, 399, 2268, 752, 89846, 3689, 7940, 51177, 30011, 10602, 11135, 5880, 55843, 9948, 58480, 54509, 226, 57194, 7422, 391, 755, 2242, 6347, 2185, 3791, 2534, 23221
GOBP_INTEGRIN_ACTIVATION	0.0086604	0.104471	0.38073	0.819873	1.60659	23	5341, 83706, 5734, 6376, 55612, 6714
GOBP_ERK1_AND_ERK2_CASCADE	9.06469e-05	0.00400733	0.538434	0.605787	1.60612	232	5031, 3553, 57447, 100506013, 3552, 285016, 6464, 3383, 168667, 10318, 4067, 7124, 84868, 1969, 1236, 6764, 6352, 1848, 728, 5734, 11331, 409, 3965, 972, 5320, 81848, 8837, 6364, 374403, 6363, 3123, 5314, 2651, 348, 408, 6376, 6504, 2324, 650, 26191, 5788, 5155, 6714, 3725, 7936, 1880, 1230, 8482, 920, 10385, 634, 6347, 2185, 3791, 7040, 8829, 140885, 10268
GOBP_NEGATIVE_REGULATION_OF_CYTOKINE_PRODUCTION_INVOLVED_IN_IMMUNE_RESPONSE	0.00656728	0.0895303	0.407018	0.839504	1.60564	20	10859, 3718, 7124, 11213, 11006, 10225, 6504, 7043, 7040
GOBP_NEGATIVE_REGULATION_OF_T_CELL_DIFFERENTIATION	0.0187705	0.162894	0.352488	0.765991	1.60469	32	8651, 3718, 4192, 3566, 864, 972, 11006, 80149, 3659, 861, 441478
GOBP_REGULATION_OF_RELEASE_OF_SEQUESTERED_CALCIUM_ION_INTO_CYTOSOL	0.00483215	0.0745087	0.407018	0.703555	1.60423	56	5031, 11151, 4067, 1535, 581, 6376, 57190, 2185, 9446, 4283, 56704, 775, 5581
GOBP_HEMATOPOIETIC_PROGENITOR_CELL_DIFFERENTIATION	0.00128261	0.030464	0.45506	0.653227	1.60314	110	5008, 5341, 10538, 23212, 1052, 122618, 6688, 10272, 2324, 5788, 64428, 3791, 7040, 3214, 55716, 4222
GOBP_REGULATION_OF_GLIOGENESIS	0.00848956	0.103587	0.38073	0.690737	1.60288	64	3553, 4192, 7133, 4067, 7124, 57165, 30812, 650, 7852, 7040, 3949, 3065, 5583
GOBP_PROGRAMMED_CELL_DEATH_INVOLVED_IN_CELL_DEVELOPMENT	0.00128166	0.030464	0.45506	0.948498	1.60237	10	3553, 3552, 581
GOBP_REGULATION_OF_PEPTIDYL_TYROSINE_PHOSPHORYLATION	0.000323462	0.0104823	0.498493	0.611508	1.60128	195	5008, 8651, 9021, 57091, 285016, 6464, 5795, 4067, 7124, 3059, 374, 11314, 3689, 7039, 6352, 7804, 10019, 26585, 409, 9181, 3570, 972, 1839, 64092, 50604, 653361, 3082, 11006, 30844, 8440, 7422, 5788, 5155, 6714, 80725, 8784, 79643, 84632, 150, 920, 3600, 64581, 2185, 7040, 8829, 2534
GOBP_POSITIVE_REGULATION_OF_RELEASE_OF_CYTOCHROME_C_FROM_MITOCHONDRIA	0.0116087	0.125266	0.38073	0.799345	1.60105	25	5329, 637, 4318, 581, 64112, 638, 10105
GOBP_RESPONSE_TO_VITAMIN	0.00636331	0.0876875	0.407018	0.686686	1.60101	65	8614, 5743, 3552, 249, 6648, 6696, 2876, 1594, 6781, 4524
GOBP_REGULATION_OF_HEMATOPOIETIC_STEM_CELL_DIFFERENTIATION	0.00411917	0.0677397	0.407018	0.887636	1.60047	14	5008, 54517
GOBP_REGULATION_OF_LIPID_CATABOLIC_PROCESS	0.015698	0.148709	0.352488	0.723149	1.59995	43	3553, 7124, 5294, 5919, 64784, 150, 215, 3949, 5580, 207, 5581, 440503, 205251, 1019
GOBP_RESPONSE_TO_FUNGUS	0.00966438	0.11182	0.38073	0.743721	1.59979	37	5806, 81030, 23406, 5919, 578, 6688, 4057, 1511, 10578, 6283, 26525, 64581, 1524, 55223
GOBP_AMINE_BIOSYNTHETIC_PROCESS	0.00350563	0.061073	0.431708	0.80475	1.59909	24	4837, 6723, 2861, 6303, 113451, 4946, 4929, 2643
GOBP_MONOCYTE_CHEMOTAXIS	0.015698	0.148709	0.352488	0.722672	1.5989	43	4067, 6352, 26585, 729230, 3570, 6364, 1511, 6363, 6376, 5155, 6283, 199, 5800, 1230, 6347, 1524, 6223
GOBP_POSITIVE_REGULATION_OF_MACROPHAGE_MIGRATION	0.00742926	0.0959032	0.407018	0.835763	1.59849	20	4192, 5919, 6352, 728, 1240, 6376, 6504, 7057, 1524, 5025, 79647
GOBP_ACTIN_POLYMERIZATION_OR_DEPOLYMERIZATION	0.000505638	0.0148927	0.477271	0.619396	1.59705	169	5341, 3055, 57580, 148170, 11151, 23406, 3059, 1236, 146206, 7408, 89848, 256949, 7454, 11170, 79585, 10602, 51466, 11135, 9051, 9948, 3071, 64857, 54434, 8440, 7456, 9873, 199, 5216, 10093, 2185, 11078, 9168
GOBP_POSITIVE_REGULATION_OF_RELEASE_OF_SEQUESTERED_CALCIUM_ION_INTO_CYTOSOL	0.0171751	0.155582	0.352488	0.791353	1.59699	26	5031, 581, 6376
GOBP_NEGATIVE_REGULATION_OF_CELL_ACTIVATION	0.00118227	0.0284339	0.45506	0.622058	1.59652	162	10859, 8651, 3718, 4192, 2268, 4067, 1051, 11314, 84868, 259307, 29126, 10288, 7305, 6693, 80380, 7940, 55824, 9750, 10019, 64600, 3566, 729230, 6688, 284021, 864, 3965, 972, 114757, 8832, 64092, 3071, 1511, 374403, 201633, 11006, 7805, 3123, 80149, 25807, 3659, 7128, 348, 861, 6376, 4332, 23208, 26191, 5788, 5155, 5585, 54900, 8530, 441478, 10385, 634
GOBP_CYTOKINE_PRODUCTION_INVOLVED_IN_INFLAMMATORY_RESPONSE	0.00841515	0.103471	0.38073	0.718961	1.59649	45	4210, 63940, 4843, 197358, 7124, 6774, 7850, 115362, 122618, 50487, 923, 11006, 406986, 80149, 215, 64581, 283120, 140885, 3091, 10333
GOBP_REGULATION_OF_ACTIN_FILAMENT_BUNDLE_ASSEMBLY	0.00546471	0.080611	0.407018	0.656454	1.59633	92	5341, 8477, 7454, 5734, 9647, 3397, 51466, 5829, 11346, 85358, 6376, 28984, 5216, 7043, 8829, 71, 3984, 10174, 7481
GOBP_PODOSOME_ASSEMBLY	0.00407895	0.0674546	0.407018	0.847129	1.59613	18	3055, 7124, 6624, 51411, 3936, 6714, 28988
GOBP_NEGATIVE_REGULATION_OF_IMMUNE_EFFECTOR_PROCESS	0.00829181	0.102331	0.38073	0.660141	1.5951	82	10859, 3718, 5272, 7124, 11314, 84868, 259307, 3566, 729230, 6688, 409, 11213, 3575, 3965, 8832, 3071, 11006, 10225, 2671, 80149, 6504, 5788, 7043, 634, 7040, 1524, 6223
GOBP_TRANSEPITHELIAL_TRANSPORT	0.0141894	0.14109	0.38073	0.769622	1.59507	29	5031, 9962, 6505, 51458, 1186, 60, 71
GOBP_VASCULAR_ENDOTHELIAL_CELL_PROLIFERATION	0.00422333	0.0687235	0.407018	0.845654	1.59335	18	8862, 4192, 6774, 3676, 6347
GOBP_REGULATION_OF_HEAT_GENERATION	0.00540097	0.0803631	0.407018	0.920634	1.59311	11	3553, 5743, 7124
GOBP_REGULATION_OF_SYNCYTIUM_FORMATION_BY_PLASMA_MEMBRANE_FUSION	0.0116126	0.125266	0.38073	0.838982	1.59142	19	7305, 963, 51177, 9750, 3566, 10938, 8837
GOBP_POSITIVE_REGULATION_OF_CALCIUM_ION_TRANSPORT_INTO_CYTOSOL	0.0162144	0.150861	0.352488	0.750578	1.59082	33	5031, 578, 581, 6376, 10268, 5025, 9446, 4283
GOBP_NEGATIVE_REGULATION_OF_PROTEIN_SECRETION	0.017609	0.157584	0.352488	0.719021	1.59082	43	3553, 131177, 1595, 348, 80725, 5715, 150, 415116, 7351, 90007, 6720, 5211
GOBP_POSITIVE_REGULATION_OF_NITRIC_OXIDE_METABOLIC_PROCESS	0.0218293	0.176171	0.352488	0.759239	1.59054	32	3553, 5743, 5806, 6648, 7124, 199, 64581, 2185, 1191, 5025, 10333
GOBP_REGULATION_OF_MYELOID_CELL_DIFFERENTIATION	0.000918276	0.023567	0.477271	0.620955	1.59028	163	1441, 10859, 8111, 11025, 4067, 7124, 1051, 6774, 3059, 140685, 9770, 7305, 2101, 3276, 7130, 6688, 7538, 50487, 4057, 972, 3071, 50604, 2124, 11006, 2624, 3123, 10272, 5600, 2113, 861, 133522, 814, 64783, 2242, 6777, 1230, 920, 634, 55170, 3635, 2185, 129138, 7040
GOBP_KILLING_BY_HOST_OF_SYMBIONT_CELLS	0.00910426	0.107194	0.38073	0.864857	1.59014	15	54210, 8542, 55894, 1511, 140823, 11334
GOBP_T_CELL_SELECTION	0.0174314	0.156657	0.352488	0.728671	1.59008	40	917, 6774, 10538, 7535, 1236, 6693, 84433, 387357, 1794, 114836, 3570, 972, 3594, 1514, 915, 5788, 3662, 920, 3600
GOBP_METAL_ION_HOMEOSTASIS	1.43635e-05	0.000845018	0.593325	0.564726	1.59001	444	5031, 8477, 8614, 2357, 3718, 255231, 6556, 3552, 11151, 6648, 4499, 79689, 4502, 481, 261729, 4067, 5294, 578, 6505, 1535, 1594, 1236, 4302, 6781, 6352, 1233, 22821, 54757, 147138, 728, 5734, 7052, 2512, 729230, 479, 30968, 581, 2495, 9914, 1240, 79572, 5739, 9550, 341208, 4057, 1234, 1043, 6340, 2769, 23516, 3932, 10800, 29887, 6363, 8943, 552900, 3163, 2624, 10663, 5314, 3934, 348, 27334, 6376…
GOBP_JNK_CASCADE	0.00058823	0.0167241	0.477271	0.619851	1.5889	160	3553, 148170, 3552, 7185, 7124, 2122, 9770, 1236, 51284, 939, 5734, 344558, 7187, 9459, 11184, 4616, 7186, 91862, 3654, 10044, 4296, 6363, 653361, 2874, 6504, 2324, 26191
GOBP_FC_RECEPTOR_MEDIATED_STIMULATORY_SIGNALING_PATHWAY	0.0123133	0.128797	0.38073	0.758575	1.58868	31	3055, 2268, 5795, 4067, 8013, 7409, 64005, 10666, 5788, 6714, 2534, 3984, 5580
GOBP_NEGATIVE_REGULATION_OF_CD4_POSITIVE_ALPHA_BETA_T_CELL_ACTIVATION	0.0116664	0.125492	0.38073	0.810535	1.58829	23	3718, 29126, 3566, 864, 3965, 80149, 861
GOBP_REGULATION_OF_PHOSPHATIDYLINOSITOL_3_KINASE_ACTIVITY	0.00612738	0.0861156	0.407018	0.706374	1.58788	49	8651, 9021, 2268, 4067, 1236, 23533, 116986, 6363, 5155, 6714, 2185, 7040, 84174, 1154
GOBP_REGULATION_OF_PRODUCTION_OF_MOLECULAR_MEDIATOR_OF_IMMUNE_RESPONSE	0.0019245	0.040105	0.45506	0.638387	1.58775	130	3553, 10859, 3718, 54440, 2867, 7133, 7124, 8013, 10865, 11331, 3566, 729230, 9466, 10666, 11213, 149840, 7186, 972, 11006, 10225, 7805, 6504, 26191, 5788, 5585, 10459, 814, 8482, 7043, 3554, 64581, 7040, 6830, 56941, 3133
GOBP_BRANCH_ELONGATION_OF_AN_EPITHELIUM	0.00357287	0.0618219	0.431708	0.905347	1.58724	12	157506, 374, 6662
GOBP_ENDOTHELIAL_CELL_DEVELOPMENT	0.00984786	0.112918	0.38073	0.68341	1.58588	64	3553, 3383, 7124, 26051, 2876, 6781, 54538, 80781, 7122, 7422, 54345, 2889
GOBP_POSITIVE_REGULATION_OF_P38MAPK_CASCADE	0.0202978	0.169844	0.352488	0.785733	1.58564	26	3553, 8877, 7498, 3276, 6688, 4616, 653361, 80149, 284361, 4215, 650, 7422, 285613
GOBP_ACTIN_FILAMENT_ORGANIZATION	5.28728e-05	0.00254321	0.557332	0.569265	1.58562	377	5341, 8477, 3055, 57580, 27289, 4648, 148170, 57091, 11151, 399, 23406, 9535, 4542, 3059, 1236, 146206, 7408, 89848, 256949, 6624, 7454, 5734, 359845, 23647, 9647, 3936, 64005, 3397, 11170, 9181, 79585, 7791, 9938, 30011, 10602, 51466, 5829, 11135, 5880, 5987, 9051, 9948, 3071, 65108, 11346, 64857, 54434, 85358, 8440, 54509, 7456, 226, 408, 6376, 133522, 6714, 10459, 9873, 199, 28984, 391, 5216, …
GOBP_NEGATIVE_REGULATION_OF_INTERFERON_GAMMA_PRODUCTION	0.0157844	0.148852	0.352488	0.770396	1.58553	28	10859, 84868, 29126, 80380, 708, 3965, 11006, 10225, 7805, 3123, 80149, 6504, 26525
GOBP_EMBRYONIC_DIGESTIVE_TRACT_DEVELOPMENT	0.0094488	0.109824	0.38073	0.828789	1.58515	20	3576, 7124, 5919, 5125
GOBP_SINGLE_STRANDED_VIRAL_RNA_REPLICATION_VIA_DOUBLE_STRANDED_DNA_INTERMEDIATE	0.00992975	0.113687	0.38073	0.849724	1.58506	16	3576, 60489
GOBP_CELLULAR_RESPONSE_TO_LIPID	1.73353e-05	0.000989404	0.57561	0.562844	1.58471	444	3576, 2919, 3553, 2920, 10859, 3055, 3552, 167465, 2867, 10318, 6696, 4843, 7133, 79931, 4067, 7124, 5327, 1051, 929, 3394, 84868, 8013, 29126, 10288, 1594, 22904, 2101, 6781, 80380, 10865, 3656, 6352, 27179, 107, 5724, 7804, 11331, 6688, 7538, 11170, 5142, 11184, 57655, 4057, 1234, 57476, 3654, 8837, 59307, 8204, 1511, 9516, 923, 2671, 80149, 79155, 7128, 81606, 6376, 10856, 4793, 133522, 57617,…
GOBP_REGULATION_OF_INOSITOL_PHOSPHATE_BIOSYNTHETIC_PROCESS	0.00242555	0.0470694	0.431708	0.937807	1.5843	10	5341, 5031, 5724
GOBP_NEGATIVE_REGULATION_OF_RECEPTOR_SIGNALING_PATHWAY_VIA_JAK_STAT	0.0129109	0.13254	0.38073	0.835157	1.58416	19	8651, 9021, 602, 10019
GOBP_REGULATION_OF_FATTY_ACID_BIOSYNTHETIC_PROCESS	0.0202135	0.169696	0.352488	0.758864	1.58415	30	3553, 5743, 58526, 50487, 972
GOBP_REGULATION_OF_ASPARTIC_TYPE_PEPTIDASE_ACTIVITY	0.00701757	0.0934601	0.407018	0.915044	1.58343	11	4067, 1944
GOBP_CELLULAR_RESPONSE_TO_GROWTH_HORMONE_STIMULUS	0.00561028	0.0817883	0.407018	0.844377	1.5833	17	3718, 4067, 6774, 6776, 5829, 6777
GOBP_ENTRY_OF_BACTERIUM_INTO_HOST_CELL	0.00202015	0.0416444	0.431708	0.949528	1.58317	9	3576, 6714
GOBP_INNATE_IMMUNE_RESPONSE_ACTIVATING_SIGNAL_TRANSDUCTION	0.00508964	0.0776957	0.407018	0.840215	1.5831	18	3055, 2867, 4067, 7305, 2219, 6714, 64581, 2534
GOBP_REGULATED_EXOCYTOSIS	0.000886535	0.023062	0.477271	0.613506	1.58292	170	5341, 3055, 11151, 8447, 4818, 2268, 261729, 4067, 192683, 5294, 5293, 11314, 8013, 3689, 5730, 107, 5724, 91683, 3566, 729230, 6688, 306, 284021, 50487, 3965, 80331, 5880, 8832, 30817, 3071
GOBP_STRESS_ACTIVATED_PROTEIN_KINASE_SIGNALING_CASCADE	0.000826516	0.0217223	0.477271	0.596857	1.58282	225	3553, 148170, 3552, 7185, 4067, 7124, 2122, 9770, 1236, 51284, 8877, 7498, 939, 5734, 3276, 344558, 7187, 26585, 6688, 9459, 7538, 11184, 4616, 3965, 7186, 91862, 3654, 10044, 4296, 6363, 653361, 3082, 80149, 5600, 2874, 6504, 284361, 4215, 2324, 650, 26191, 7422, 5606, 9261, 54910, 285613, 64581, 2185, 140885, 83605, 1647, 6317
GOBP_LEUKOCYTE_AGGREGATION	0.00457364	0.0716787	0.407018	0.892853	1.58255	13	3553, 7535, 8013, 3037, 5880
GOBP_REGULATION_OF_VIRAL_PROCESS	0.00162848	0.0359488	0.45506	0.629088	1.58246	137	3576, 5806, 10318, 7124, 9023, 79720, 6352, 10581, 3669, 2219, 7538, 60489, 4057, 3965, 972, 5987, 3123, 10410, 89870, 2494, 7852, 10107
GOBP_REGULATION_OF_CELLULAR_EXTRAVASATION	0.0160295	0.150053	0.352488	0.741543	1.58237	34	4192, 3383, 101, 5724, 5734, 9750, 729230, 83483, 9466, 83692, 3676, 9435, 3554, 2526
GOBP_CELL_PROLIFERATION_INVOLVED_IN_KIDNEY_DEVELOPMENT	0.00523402	0.0784898	0.407018	0.839783	1.58229	18	1958, 8710, 3570, 8837, 650, 5155
GOBP_POSITIVE_REGULATION_OF_T_CELL_RECEPTOR_SIGNALING_PATHWAY	0.0111436	0.12286	0.38073	0.860501	1.58213	15	9840, 1236, 84433, 10666, 3932, 5970, 6188
GOBP_TOLL_LIKE_RECEPTOR_4_SIGNALING_PATHWAY	0.0170319	0.155256	0.352488	0.746029	1.58118	33	79931, 4067, 929, 118788, 4057, 3965, 3654, 7128, 26191, 23643
GOBP_RENAL_SYSTEM_VASCULATURE_DEVELOPMENT	0.0142821	0.141306	0.38073	0.78933	1.58099	25	1958, 8710, 3570, 8837, 5155, 8829
GOBP_GRANULOCYTE_DIFFERENTIATION	0.0213136	0.174659	0.352488	0.757272	1.58083	30	3059, 140685, 6688, 84456, 863, 2124, 2624, 861, 634, 3635, 51176, 10221, 714, 6886, 8451, 5914, 10370, 161882
GOBP_REGULATION_OF_ION_TRANSPORT	2.62926e-05	0.00142614	0.57561	0.563262	1.5808	417	5031, 3553, 10859, 8614, 5743, 3718, 30818, 3552, 3770, 11151, 93589, 481, 4067, 7124, 1051, 5294, 4318, 578, 23704, 10288, 1535, 57165, 6236, 4302, 6781, 6352, 1181, 3738, 5724, 91683, 11331, 729230, 4129, 219527, 581, 5142, 6529, 409, 9914, 50487, 5987, 8832, 9948, 10008, 1520, 85358, 149111, 117531, 3752, 65990, 6376, 23208, 5155, 84329, 7852, 6330, 8514, 6812, 1230, 57190, 150, 920, 6347, 225…
GOBP_NEGATIVE_REGULATION_OF_ACTIN_NUCLEATION	0.00287549	0.0530544	0.431708	0.957937	1.58026	8	11151, 9535, 57175
GOBP_NEGATIVE_REGULATION_OF_DNA_BINDING_TRANSCRIPTION_FACTOR_ACTIVITY	0.00261338	0.0494732	0.431708	0.62939	1.5793	135	4794, 197358, 602, 54583, 84868, 4188, 3656, 7187, 11331, 6688, 3397, 55502, 409, 1240, 11213, 3654, 59307, 80149, 5314, 7128, 408, 4793, 10459
GOBP_TRANSITION_METAL_ION_HOMEOSTASIS	0.00283836	0.0525612	0.431708	0.641768	1.57923	109	6556, 6648, 4499, 79689, 4502, 261729, 6505, 147138, 2512, 2495, 9550, 341208, 4057, 23516, 3932, 8943, 552900, 3163, 3934, 28982, 7922, 26872, 2395, 51312, 3091
GOBP_INTERFERON_GAMMA_MEDIATED_SIGNALING_PATHWAY	0.0041268	0.0677397	0.407018	0.81819	1.57882	21	3055, 8651, 3659
GOBP_POSITIVE_REGULATION_OF_VASCULAR_ENDOTHELIAL_CELL_PROLIFERATION	0.00745897	0.0959032	0.407018	0.875527	1.57864	14	8862, 4192, 6774, 3676
GOBP_MACROPHAGE_DIFFERENTIATION	0.0152354	0.14696	0.38073	0.720511	1.57857	41	4318, 3059, 140685, 6688, 84456, 2624, 3123, 7422, 920, 3600, 7040, 139716, 375387, 3624, 10221, 7097, 714
GOBP_MYOBLAST_FUSION	0.0183221	0.161066	0.352488	0.761549	1.57834	29	963, 51177, 9750, 3566, 10938, 11096, 170689, 8837
GOBP_APOPTOTIC_MITOCHONDRIAL_CHANGES	0.00434789	0.0695662	0.407018	0.64852	1.57798	93	5329, 6648, 400916, 637, 4318, 578, 2876, 27166, 3002, 581, 409, 3082, 92609, 64112, 255027, 51024, 2730, 2395, 1191, 638, 10105
GOBP_RESPONSE_TO_LIPID	4.91444e-07	4.52839e-05	0.659444	0.547246	1.57767	670	3576, 2919, 3553, 2920, 10859, 8614, 5743, 3055, 4016, 6556, 1439, 4192, 3552, 167465, 2867, 249, 6648, 10318, 6696, 4843, 7133, 79931, 4067, 7124, 5327, 1051, 929, 6774, 3394, 374, 84868, 8013, 2876, 29126, 10288, 1535, 1594, 22904, 1236, 2101, 6781, 80380, 10865, 3656, 6352, 27179, 107, 5724, 7804, 3587, 5734, 11331, 6688, 4129, 7538, 306, 11170, 5142, 6529, 11184, 5739, 57655, 5069, 11213, 405…
GOBP_PROTEIN_OXIDATION	0.00433781	0.0695662	0.407018	0.89957	1.57712	12	4016, 129293, 2876, 84171
GOBP_REGULATION_OF_HISTONE_PHOSPHORYLATION	0.0121632	0.128133	0.38073	0.857201	1.57606	15	3553, 5531, 8986
GOBP_NEUROINFLAMMATORY_RESPONSE	0.00977236	0.112389	0.38073	0.773988	1.57448	27	3553, 5743, 7133, 7124, 4318, 8877, 107, 6376, 23208, 5788, 8530
GOBP_INTRINSIC_APOPTOTIC_SIGNALING_PATHWAY_IN_RESPONSE_TO_DNA_DAMAGE	0.0086454	0.104455	0.38073	0.643085	1.57363	99	597, 6648, 7133, 7124, 637, 602, 578, 1969, 581, 23612, 972, 64782
GOBP_POSITIVE_REGULATION_OF_CALCIUM_ION_TRANSMEMBRANE_TRANSPORTER_ACTIVITY	0.0226886	0.180377	0.352488	0.753672	1.57331	30	5031, 481, 246329
GOBP_POSITIVE_REGULATION_OF_T_CELL_MEDIATED_IMMUNITY	0.0101939	0.115851	0.38073	0.708457	1.57316	45	3553, 54440, 10865, 3122, 7186, 5817, 3594, 3123, 6504, 5788, 3554, 3133
GOBP_BIOLOGICAL_ADHESION	6.30012e-10	1.12054e-07	0.801216	0.530414	1.57267	1155	3576, 5341, 5329, 1441, 3553, 8578, 10859, 3687, 3055, 8651, 57580, 3718, 27289, 4192, 3552, 57091, 8728, 80709, 6464, 11151, 27299, 54440, 3383, 399, 9840, 64926, 10318, 6696, 5795, 83706, 481, 4067, 7124, 1051, 921, 4585, 5294, 283234, 11314, 3115, 84868, 259307, 7535, 8013, 29126, 3689, 10288, 1969, 1236, 7409, 6693, 80380, 84433, 101, 5328, 6352, 22918, 708, 100049587, 5724, 3122, 6404, 939, …
GOBP_DEOXYRIBOSE_PHOSPHATE_METABOLIC_PROCESS	0.0204509	0.170566	0.352488	0.72057	1.5724	40	1635, 7378, 7498, 4860, 30833, 51733, 79873, 1890, 2987, 79077, 26289, 131870
GOBP_NEURON_REMODELING	0.00849227	0.103587	0.38073	0.908584	1.57226	11	8578, 27289, 718, 6376
GOBP_T_CELL_LINEAGE_COMMITMENT	0.0111799	0.12286	0.38073	0.82143	1.57108	20	6774, 10538, 6693, 114836, 3570, 3594, 1514, 3662
GOBP_T_HELPER_1_CELL_DIFFERENTIATION	0.00707701	0.0937154	0.407018	0.837742	1.57086	17	3718, 6693, 5971, 3566, 6363
GOBP_REGULATION_OF_T_HELPER_1_TYPE_IMMUNE_RESPONSE	0.00490276	0.075143	0.407018	0.813896	1.57053	21	3553, 3718, 6556, 84868, 10865, 3566, 729230, 9466, 6363, 3594, 6504
GOBP_CHONDROITIN_SULFATE_BIOSYNTHETIC_PROCESS	0.0119892	0.126999	0.38073	0.841549	1.56981	16	50515, 55790, 9469, 51363, 54480, 126792
GOBP_VASCULAR_ENDOTHELIAL_GROWTH_FACTOR_SIGNALING_PATHWAY	0.0171255	0.155582	0.352488	0.724106	1.56961	38	11156, 5293, 5228, 7498, 8828, 2324, 7422, 9508, 3791, 8829, 64094, 967
GOBP_APOPTOTIC_PROCESS_INVOLVED_IN_MORPHOGENESIS	0.00490276	0.075143	0.407018	0.813067	1.56893	21	7133, 578, 6688, 581, 7421, 51176
GOBP_REGULATION_OF_SYNAPTIC_TRANSMISSION_GLUTAMATERGIC	0.0182215	0.16055	0.352488	0.734928	1.56826	34	5743, 2752, 7124, 729230, 85358, 8525, 9890, 6812, 6347, 2185
GOBP_POSITIVE_REGULATION_OF_MACROPHAGE_CHEMOTAXIS	0.0122834	0.128797	0.38073	0.840648	1.56813	16	4192, 5919, 6352, 728, 1240, 6504, 7057, 79647
GOBP_CALCIUM_ION_TRANSPORT	0.000222871	0.0078189	0.518848	0.581232	1.56808	270	5031, 10859, 8614, 5743, 3718, 255231, 11151, 93589, 481, 4067, 5294, 578, 10288, 1535, 1594, 57165, 1236, 6236, 6781, 6352, 22821, 10267, 80228, 114789, 30968, 581, 5142, 409, 9914, 1234, 5987, 3932, 8832, 10800, 6363, 140803, 117531, 6376, 5788, 5155, 7852, 1230, 57190, 150, 920, 10266, 6347, 2185, 246329, 5371, 776, 2534, 10268
GOBP_REGULATION_OF_NEUTROPHIL_ACTIVATION	0.00598661	0.0851033	0.407018	0.88408	1.567	13	7124, 11314, 3689, 5724, 6688, 5320, 613, 6850
GOBP_ANION_TRANSPORT	5.9161e-05	0.00277585	0.557332	0.570738	1.56678	324	5031, 3553, 366, 6515, 9123, 6556, 3552, 9962, 4843, 5172, 7124, 1051, 80727, 51700, 6505, 8542, 11254, 6533, 6781, 1181, 81034, 220963, 5724, 6542, 64600, 114789, 23507, 115019, 6529, 50487, 118980, 23516, 5320, 28231, 26285, 293, 1186, 54020, 6573, 11309, 10568, 51660, 6812, 23315, 26266, 345274, 55117, 634, 11230, 54896
GOBP_CHONDROITIN_SULFATE_PROTEOGLYCAN_BIOSYNTHETIC_PROCESS	0.00703884	0.0934601	0.407018	0.831521	1.56672	18	50515, 55790, 9469, 51363, 54480, 126792
GOBP_POSITIVE_REGULATION_OF_RESPONSE_TO_BIOTIC_STIMULUS	0.00223945	0.0446024	0.431708	0.627387	1.56665	131	3055, 81030, 2867, 4067, 84868, 29126, 1535, 7409, 7305, 101, 115362, 6352, 2219, 114836, 6688, 10666, 4068, 5817, 3123, 89870, 85364, 4332, 6714, 9450, 23643, 6777, 4321, 340061, 64581, 6223, 2534, 55223, 55122, 3133
GOBP_REGULATION_OF_T_HELPER_CELL_DIFFERENTIATION	0.010604	0.118914	0.38073	0.770087	1.56655	27	3718, 3122, 3566, 84807, 6363, 3594, 3123, 80149, 3662
GOBP_LEUKOCYTE_HOMEOSTASIS	0.01232	0.128797	0.38073	0.657497	1.56653	77	3718, 11151, 4067, 578, 5293, 27240, 3957, 10019, 729230, 581, 5142, 3965, 972, 3071, 10673, 7128, 124976, 9093, 5585, 6777, 1880
GOBP_NEGATIVE_REGULATION_OF_INTRINSIC_APOPTOTIC_SIGNALING_PATHWAY	0.00734324	0.0953509	0.407018	0.644027	1.56611	92	5329, 5743, 6648, 637, 4318, 2876, 9181, 972, 5598, 6714, 1191, 3091, 219790, 10105, 3065, 8876, 10131, 4170, 4722, 207
GOBP_STEROID_HORMONE_BIOSYNTHETIC_PROCESS	0.0108813	0.120959	0.38073	0.769626	1.56561	27	1958, 1181, 3292, 650, 7923, 79154, 231, 706
GOBP_COLLAGEN_METABOLIC_PROCESS	0.0188636	0.1632	0.352488	0.658116	1.56559	74	64386, 4318, 4312, 8710, 409, 114757, 1520, 1514, 861, 1508, 28984, 5653, 4321, 7043, 9508, 7040, 4261, 4320, 3091, 51430, 4316
GOBP_IMMUNE_RESPONSE_TO_TUMOR_CELL	0.00711103	0.0938118	0.407018	0.830673	1.56513	18	4818, 84868, 259307, 29126, 10666, 5817, 3123, 634
GOBP_POSITIVE_REGULATION_OF_GLIAL_CELL_PROLIFERATION	0.0104122	0.117626	0.38073	0.903877	1.56411	11	3553, 4067, 7124, 5583
GOBP_INDUCTION_OF_POSITIVE_CHEMOTAXIS	0.00538623	0.0803	0.407018	0.947976	1.56382	8	3576, 5228, 7422
GOBP_REGULATION_OF_IMMATURE_T_CELL_PROLIFERATION	0.00114601	0.0281823	0.45506	0.977898	1.56315	7	3553, 3552
GOBP_REGULATION_OF_FIBROBLAST_GROWTH_FACTOR_RECEPTOR_SIGNALING_PATHWAY	0.0262593	0.196893	0.352488	0.774559	1.5631	26	8862, 81848, 860, 7057, 56975, 64094, 2817
GOBP_REGULATION_OF_ACTIN_FILAMENT_LENGTH	0.00160681	0.03562	0.45506	0.622733	1.56305	134	5341, 3055, 148170, 11151, 23406, 3059, 1236, 146206, 7408, 89848, 256949, 7454, 10602, 51466, 11135, 9948, 3071, 64857, 54434, 8440, 9873, 5216, 10093, 2185, 11078, 9168, 28988
GOBP_POSITIVE_REGULATION_OF_BLOOD_CIRCULATION	0.0182694	0.160788	0.352488	0.797609	1.56296	23	8862, 100506013, 6505, 2643
GOBP_POSITIVE_REGULATION_OF_MIRNA_TRANSCRIPTION	0.0174314	0.156657	0.352488	0.713344	1.56287	41	8862, 1958, 7124, 6774, 6688, 2624, 2113, 650, 5155, 3725, 7040, 3091, 6720
GOBP_MYELOID_DENDRITIC_CELL_ACTIVATION	0.0121896	0.128234	0.38073	0.816786	1.56219	20	116071, 10538, 84868, 5971, 1794, 6688, 914, 6504, 3662, 814
GOBP_POSITIVE_REGULATION_OF_PROTEIN_CONTAINING_COMPLEX_DISASSEMBLY	0.0237887	0.186219	0.352488	0.748341	1.56219	30	5341, 10763, 7124, 65094, 146206, 1984, 143244, 9948
GOBP_DEOXYRIBONUCLEOSIDE_METABOLIC_PROCESS	0.0108553	0.120846	0.38073	0.902676	1.56203	11	7498, 4860, 1841
GOBP_CHONDROITIN_SULFATE_PROTEOGLYCAN_METABOLIC_PROCESS	0.0213528	0.174659	0.352488	0.75353	1.56172	29	50515, 55790, 9469, 9806, 51363, 54480, 126792, 92126, 133584, 79586, 56548, 1634
GOBP_REGULATION_OF_PODOSOME_ASSEMBLY	0.00665591	0.0901985	0.407018	0.88093	1.56141	13	3055, 7124, 6624, 3936, 6714
GOBP_CD4_POSITIVE_OR_CD8_POSITIVE_ALPHA_BETA_T_CELL_LINEAGE_COMMITMENT	0.0156635	0.148709	0.352488	0.849105	1.56118	15	6774, 10538, 6693, 114836, 3570, 3594, 1514, 3662
GOBP_ANTIGEN_PROCESSING_AND_PRESENTATION_OF_PEPTIDE_ANTIGEN	0.0141373	0.14109	0.38073	0.689755	1.56114	54	6556, 3115, 3122, 3113, 3111, 972, 1520, 3109, 3119, 3123, 1514, 3117, 55080, 3127, 3133, 3108, 30835, 3135, 3107
GOBP_REGULATION_OF_B_CELL_PROLIFERATION	0.0119727	0.126999	0.38073	0.697366	1.56113	48	54440, 4067, 11314, 7305, 84433, 22806, 972, 3071, 10673, 4332, 51293, 5788, 5585, 1880, 3635
GOBP_REGULATION_OF_ERYTHROCYTE_DIFFERENTIATION	0.0116991	0.125666	0.38073	0.702997	1.56104	45	4067, 6774, 3276, 6688, 7538, 3071, 2624, 5600, 2113, 6777, 3635, 129138, 3091, 3624
GOBP_ENDOCYTOSIS	1.72387e-05	0.000989404	0.57561	0.549277	1.56103	485	3576, 8578, 10859, 8862, 5806, 100506013, 399, 3500, 261729, 921, 192683, 929, 5294, 11314, 3689, 8877, 55911, 10267, 58191, 51411, 7804, 3587, 2219, 26585, 1794, 28638, 9332, 409, 79890, 23210, 1455, 9938, 3514, 10938, 30011, 283316, 4043, 5880, 9051, 4830, 58480, 3071, 3507, 923, 29887, 79772, 6363, 11006, 30844, 2624, 718, 1514, 201176, 157, 348, 55738, 408, 23208, 51293, 286046, 3676, 10825, …
GOBP_INFLAMMATORY_RESPONSE_TO_ANTIGENIC_STIMULUS	0.00862539	0.104455	0.38073	0.684481	1.56074	56	3055, 3500, 2268, 4067, 7124, 2876, 1236, 27179, 10800, 923, 3123, 718, 6714, 26525
GOBP_PYRIMIDINE_NUCLEOSIDE_MONOPHOSPHATE_METABOLIC_PROCESS	0.0074727	0.0959032	0.407018	0.828283	1.56062	18	1635, 7378, 30833, 51733, 1890, 83549
GOBP_POSITIVE_REGULATION_OF_FEVER_GENERATION	0.00050629	0.0148927	0.477271	0.980976	1.56046	6	3553, 5743, 7124
GOBP_CELL_PROLIFERATION_INVOLVED_IN_METANEPHROS_DEVELOPMENT	0.0060939	0.0861032	0.407018	0.945331	1.55946	8	1958, 5727
GOBP_NEGATIVE_REGULATION_OF_ALCOHOL_BIOSYNTHETIC_PROCESS	0.011446	0.124169	0.38073	0.901156	1.5594	11	5341, 1594, 348, 650
GOBP_NEGATIVE_REGULATION_OF_HEMOPOIESIS	0.00722624	0.0944722	0.407018	0.649279	1.55885	79	10859, 8651, 3718, 4192, 8111, 11025, 4067, 28959, 140685, 55365, 7130, 3566, 4057, 864, 972, 11006, 2624, 80149, 10272, 3659, 861
GOBP_POSITIVE_REGULATION_OF_CELL_POPULATION_PROLIFERATION	1.09772e-06	8.8372e-05	0.643552	0.540071	1.55867	693	5008, 5031, 3553, 3687, 8862, 5743, 3055, 3718, 1958, 1439, 2752, 100506013, 4192, 10763, 3552, 6464, 11151, 54440, 1271, 64926, 29950, 4067, 7124, 26051, 6774, 4318, 6776, 283234, 5293, 3059, 374, 5228, 3115, 84868, 7535, 8013, 29126, 10288, 1535, 57165, 1438, 80380, 7039, 84433, 9510, 8877, 6352, 60495, 5724, 728, 9180, 3276, 898, 26585, 8710, 729230, 9466, 8744, 3037, 3397, 145864, 3113, 8828,…
GOBP_DICARBOXYLIC_ACID_CATABOLIC_PROCESS	0.00680465	0.0916231	0.407018	0.879352	1.55862	13	2752, 2805, 2806
GOBP_REGULATION_OF_ENTRY_OF_BACTERIUM_INTO_HOST_CELL	0.00163575	0.0359488	0.45506	0.974984	1.55849	7	3576, 23265
GOBP_POLYAMINE_METABOLIC_PROCESS	0.0159563	0.149735	0.352488	0.847584	1.55838	15	4837, 26, 6723, 6303, 113451, 4946
GOBP_REGULATION_OF_CELL_POPULATION_PROLIFERATION	4.28374e-10	8.40052e-08	0.814036	0.523981	1.55807	1266	3576, 5008, 2919, 5031, 3553, 10859, 3687, 8862, 5743, 3055, 7262, 3718, 57447, 1958, 1439, 2752, 100506013, 4192, 10763, 3552, 50515, 6464, 11151, 54440, 7453, 1271, 64926, 6648, 4843, 5795, 7133, 29950, 4067, 197358, 7124, 1051, 26051, 6774, 637, 4318, 6776, 283234, 578, 5293, 3726, 3059, 374, 5228, 22809, 11314, 3115, 84868, 259307, 7535, 8013, 2876, 29126, 10288, 1535, 1594, 57165, 1438, 7305…
GOBP_OLEFINIC_COMPOUND_BIOSYNTHETIC_PROCESS	0.0159563	0.149735	0.352488	0.847358	1.55796	15	1958, 1181, 3292, 650
GOBP_NEGATIVE_REGULATION_OF_LEUKOCYTE_MEDIATED_IMMUNITY	0.0146595	0.143738	0.38073	0.69381	1.55792	51	10859, 3718, 5272, 11314, 84868, 259307, 729230, 6688, 409, 3575, 3965, 8832, 3071, 11006, 10225, 2671, 6504, 5788
GOBP_PROTEIN_IMPORT_INTO_MITOCHONDRIAL_MATRIX	0.00834328	0.102753	0.38073	0.826446	1.55716	18	10452, 51025, 84134, 10245, 100652748, 140823, 92609, 10469
GOBP_REGULATION_OF_MYOBLAST_FUSION	0.0159563	0.149735	0.352488	0.846729	1.55681	15	963, 51177, 9750, 3566, 10938, 8837, 4283
GOBP_AMINO_ACID_IMPORT_ACROSS_PLASMA_MEMBRANE	0.0169183	0.155145	0.352488	0.743347	1.55679	31	7124, 6505, 11254, 6533, 6542, 5997, 6510
GOBP_NEGATIVE_REGULATION_OF_SIGNALING	1.23406e-08	1.65581e-06	0.74774	0.525797	1.55627	1060	3576, 5008, 5341, 5329, 3553, 8862, 5743, 8651, 57447, 1958, 131177, 100506013, 9021, 4192, 50964, 3552, 50515, 167465, 3383, 399, 168667, 64926, 6648, 10318, 5795, 1844, 79931, 8682, 4067, 129293, 197358, 7124, 637, 602, 83667, 4318, 125111, 5998, 2122, 11314, 4188, 2876, 9770, 114804, 10288, 1969, 7850, 10287, 57537, 7498, 1850, 6352, 708, 50861, 22821, 23555, 1848, 56658, 9750, 10019, 7130, 26…
GOBP_REGULATION_OF_ACTIN_FILAMENT_BASED_PROCESS	0.000193823	0.00712854	0.518848	0.564747	1.5556	331	5341, 8477, 3055, 27289, 148170, 4192, 3552, 11151, 399, 51225, 23406, 9535, 3059, 1236, 146206, 6781, 7408, 89848, 256949, 6624, 7454, 5734, 23647, 9647, 3397, 11170, 5142, 10602, 51466, 5829, 11135, 5880, 5987, 9948, 3071, 8851, 396, 11346, 1265, 64857, 54434, 85358, 8440, 54509, 6376, 9873, 28984, 391, 2242, 5216, 10093, 7043, 2258, 2185, 11078, 9168, 8829, 71, 28988, 397, 23221, 3984, 11344, …
GOBP_SMOOTH_MUSCLE_CELL_MIGRATION	0.0107594	0.119953	0.38073	0.667023	1.55516	65	5031, 4192, 5327, 8013, 9510, 5328, 6352, 3037, 9732, 5155, 6714, 199
GOBP_DEOXYRIBOSE_PHOSPHATE_CATABOLIC_PROCESS	0.0190898	0.164228	0.352488	0.776415	1.55512	25	7378, 7498, 4860, 30833, 51733, 79873, 1890, 79077, 131870
GOBP_NEGATIVE_REGULATION_OF_NATURAL_KILLER_CELL_MEDIATED_IMMUNITY	0.00891764	0.106601	0.38073	0.829165	1.55478	17	10859, 5272, 84868, 409, 3965, 10225, 2671, 634, 3133, 6318
GOBP_GLYCOSPHINGOLIPID_METABOLIC_PROCESS	0.0162737	0.151228	0.352488	0.700067	1.55477	44	6482, 7903, 4759, 581, 2760, 64781, 10825, 6483, 5580, 53947, 9334
GOBP_TOLL_LIKE_RECEPTOR_2_SIGNALING_PATHWAY	0.0147842	0.144406	0.38073	0.833436	1.55468	16	4067, 1535, 118788, 3965, 3654, 79155, 7128, 7096, 10333, 7097
GOBP_POSITIVE_REGULATION_OF_CELLULAR_EXTRAVASATION	0.00863348	0.104455	0.38073	0.825022	1.55448	18	4192, 3383, 101, 5724, 9750, 729230, 83483, 83692, 3554
GOBP_REGULATION_OF_INFLAMMATORY_RESPONSE_TO_ANTIGENIC_STIMULUS	0.0293429	0.209147	0.352488	0.742018	1.55447	32	3055, 2268, 4067, 7124, 2876, 1236, 3123, 718, 6714, 2534, 3133
GOBP_CELLULAR_SODIUM_ION_HOMEOSTASIS	0.00891764	0.106601	0.38073	0.828838	1.55416	17	3552, 481, 479, 6340
GOBP_EMBRYONIC_VISCEROCRANIUM_MORPHOGENESIS	0.0020671	0.0423839	0.431708	0.97218	1.55401	7	157506, 50515, 25902
GOBP_REGULATION_OF_CYSTEINE_TYPE_ENDOPEPTIDASE_ACTIVITY	0.000915387	0.023567	0.477271	0.59524	1.55176	185	5329, 5743, 5272, 4210, 7124, 637, 4318, 578, 6505, 2876, 7498, 25824, 939, 9647, 6195, 9966, 581, 409, 112399, 4057, 3965, 3932, 8837, 3082, 330, 7805, 7422, 6714, 7057, 8530, 317, 64581, 51024, 5371, 2534, 3164, 489
GOBP_POSITIVE_REGULATION_OF_HOMOTYPIC_CELL_CELL_ADHESION	0.0090115	0.10717	0.38073	0.885068	1.55169	12	5329, 6352, 1511
GOBP_CHLORIDE_TRANSPORT	0.0105256	0.118382	0.38073	0.671711	1.55161	62	5031, 5172, 80727, 6505, 8542, 1181, 5724, 115019, 6529, 26285, 1186
GOBP_POSITIVE_REGULATION_OF_ACTIN_FILAMENT_POLYMERIZATION	0.0127937	0.131691	0.38073	0.698589	1.55125	45	3055, 148170, 1236, 146206, 7408, 89848, 10602, 51466, 11135, 3071, 8440, 9873, 5216, 2185
GOBP_REGULATION_OF_DNA_TEMPLATED_TRANSCRIPTION_IN_RESPONSE_TO_STRESS	0.025207	0.192231	0.352488	0.691067	1.55108	50	1958, 1051, 83667, 6195, 5598, 8440, 7422, 3725
GOBP_REGULATION_OF_ACTIN_NUCLEATION	0.0240195	0.18745	0.352488	0.753638	1.55104	28	11151, 9535, 7454, 23647, 5987, 9873
GOBP_REGULATION_OF_NATURAL_KILLER_CELL_MEDIATED_IMMUNITY	0.0299018	0.212734	0.352488	0.739835	1.54989	32	10859, 5272, 84868, 7409, 114836, 409, 10666, 4068, 3965, 5817, 10225, 2671, 6777, 634, 3133, 6318
GOBP_NEGATIVE_REGULATION_OF_CELL_POPULATION_PROLIFERATION	5.53391e-06	0.000374543	0.610527	0.542021	1.54935	559	3576, 5008, 2919, 3553, 10859, 8862, 5743, 57447, 3552, 7453, 6648, 5795, 4067, 197358, 7124, 1051, 6774, 578, 22809, 11314, 84868, 259307, 29126, 10288, 1594, 7305, 6693, 80380, 7940, 9510, 5918, 7498, 5909, 10019, 26585, 11331, 64600, 2173, 581, 863, 2495, 3604, 5739, 84445, 864, 3965, 22846, 6196, 3490, 4830, 91862, 2010, 80781, 11006, 2624, 3123, 8440, 5600, 3659, 7128, 348, 2113, 5017, 4332,…
GOBP_MEMBRANE_PROTEIN_PROTEOLYSIS	0.0160295	0.150053	0.352488	0.689868	1.54906	51	3553, 8728, 7133, 7124, 101, 348, 7076, 150, 7040, 8192
GOBP_NEGATIVE_REGULATION_OF_CD8_POSITIVE_ALPHA_BETA_T_CELL_ACTIVATION	0.00123492	0.0296072	0.45506	0.973647	1.5488	6	10859, 8651, 29126
GOBP_GLIAL_CELL_PROLIFERATION	0.022482	0.179106	0.352488	0.730419	1.5481	33	3553, 4067, 7124, 374, 6376, 2185, 1191
GOBP_NEGATIVE_REGULATION_OF_T_CELL_PROLIFERATION	0.00896247	0.106768	0.38073	0.68732	1.54764	53	10859, 1051, 84868, 259307, 29126, 10288, 6693, 80380, 64600, 3965, 11006, 3123
GOBP_REGULATION_OF_ASPARTIC_TYPE_ENDOPEPTIDASE_ACTIVITY_INVOLVED_IN_AMYLOID_PRECURSOR_PROTEIN_CATABOLIC_PROCESS	0.00638668	0.0878512	0.407018	0.916045	1.54754	10	4067, 1944
GOBP_POSITIVE_THYMIC_T_CELL_SELECTION	0.00829565	0.102331	0.38073	0.872611	1.54667	13	917, 7535, 1794, 972, 915, 5788
GOBP_REPRODUCTIVE_BEHAVIOR	0.0164096	0.152122	0.352488	0.829131	1.54665	16	63951, 4861
GOBP_REGULATION_OF_CALCIUM_ION_TRANSMEMBRANE_TRANSPORT	0.00702809	0.0934601	0.407018	0.630675	1.54656	103	5031, 11151, 481, 4067, 5294, 1535, 57165, 6236, 581, 5142, 117531, 6376, 57190, 150, 2185, 246329, 2534, 10268
GOBP_DIVALENT_INORGANIC_CATION_HOMEOSTASIS	0.000253459	0.00857724	0.498493	0.561442	1.54649	331	5031, 8477, 8614, 2357, 3718, 255231, 6556, 11151, 4499, 4502, 481, 4067, 5294, 578, 6505, 1535, 1594, 1236, 6781, 6352, 1233, 22821, 54757, 147138, 728, 5734, 7052, 729230, 30968, 581, 9914, 1240, 79572, 5739, 1234, 1043, 2769, 23516, 3932, 10800, 29887, 6363, 8943, 2624, 10663, 5314, 348, 27334, 6376, 5788, 7852, 1230, 57190, 7922, 51024, 2185, 3791, 1524, 5371, 2534, 10268
GOBP_PURINE_DEOXYRIBONUCLEOSIDE_MONOPHOSPHATE_METABOLIC_PROCESS	0.00845513	0.103587	0.38073	0.937419	1.54641	8	7498, 4860, 30833
GOBP_RUFFLE_ORGANIZATION	0.0090993	0.107194	0.38073	0.686685	1.54621	53	5341, 3383, 51225, 1236, 146206, 23647, 51466, 29887, 199, 391, 5216
GOBP_ANTIGEN_PROCESSING_AND_PRESENTATION_OF_EXOGENOUS_ANTIGEN	0.024843	0.191919	0.352488	0.708557	1.54619	40	3115, 3122, 3113, 3111, 972, 1520, 3109, 3119, 8943, 3123, 1514, 3117, 3127, 3133
GOBP_NEUTROPHIL_EXTRAVASATION	0.0104768	0.118006	0.38073	0.881823	1.546	12	4192, 5294, 5293, 101, 9750, 120425, 83692, 3554
GOBP_NEGATIVE_REGULATION_OF_BLOOD_PRESSURE	0.0132377	0.134451	0.38073	0.759928	1.54588	27	8862, 6648, 4843, 7124, 5724, 2643
GOBP_NEGATIVE_REGULATION_OF_PHOSPHORUS_METABOLIC_PROCESS	9.20632e-05	0.00404655	0.538434	0.556558	1.54583	368	5341, 3553, 8651, 9021, 7453, 5795, 4067, 7124, 26051, 6774, 578, 11314, 9770, 7498, 1848, 10019, 9647, 26585, 9858, 581, 863, 409, 4616, 5531, 11213, 5987, 64092, 81848, 3071, 23645, 3087, 3082, 11006, 80149, 8440, 5575, 7128, 28951, 348, 650, 26191, 5788, 5155, 5585, 3725, 54900, 80725, 5800, 79643, 634, 56937, 7040, 283120, 140885, 1849, 1647, 6317, 90007, 11142, 5580, 2771, 5997, 10519, 3624,…
GOBP_T_CELL_DIFFERENTIATION_INVOLVED_IN_IMMUNE_RESPONSE	0.0106628	0.119224	0.38073	0.677678	1.54523	56	3718, 6774, 602, 10538, 6693, 5971, 57089, 3122, 5734, 3566, 84807, 114836, 3570, 3965, 6363, 3594, 3123, 80149, 3662, 1880
GOBP_RESPONSE_TO_ACIDIC_PH	0.0170009	0.155216	0.352488	0.828133	1.54479	16	8477, 6340, 1520, 6714, 9230
GOBP_CELLULAR_RESPONSE_TO_OXYGEN_CONTAINING_COMPOUND	1.48945e-07	1.53937e-05	0.690132	0.527108	1.54471	888	3576, 2919, 5031, 3553, 2920, 10859, 366, 5743, 3055, 8651, 3718, 1958, 116372, 9021, 3274, 3552, 6464, 3383, 8111, 2867, 9962, 6648, 10318, 6696, 4843, 7133, 79931, 4067, 7124, 5327, 1051, 929, 5294, 6774, 83667, 4318, 5919, 6776, 26, 3394, 6505, 84868, 8013, 2876, 29126, 10288, 1535, 1594, 22904, 2101, 6781, 80380, 10865, 3656, 8877, 6352, 25824, 27179, 107, 5724, 7804, 5734, 2861, 7052, 11331,…
GOBP_LYMPHOCYTE_CHEMOTAXIS	0.0217835	0.176171	0.352488	0.712601	1.54467	38	5294, 5293, 9023, 101, 6352, 58191, 729230, 6364, 6363, 6376, 1880, 6347, 2185
GOBP_HEMATOPOIETIC_STEM_CELL_DIFFERENTIATION	0.0251175	0.192231	0.352488	0.750432	1.54444	28	5008, 10538, 3214, 55716, 4222
GOBP_NEGATIVE_REGULATION_OF_INTERLEUKIN_1_PRODUCTION	0.0214342	0.174834	0.352488	0.788047	1.54423	23	1992, 4210, 7850, 409, 11006, 80149, 7128, 6376, 634, 1524, 5371
GOBP_REGULATION_OF_NEURON_PROJECTION_REGENERATION	0.0136535	0.137398	0.38073	0.759092	1.54418	27	8578, 6696, 3082, 83999
GOBP_REGULATION_OF_HUMORAL_IMMUNE_RESPONSE	0.0136535	0.137398	0.38073	0.759025	1.54405	27	3553, 7124, 1236, 708, 11331, 718, 124976, 5788
GOBP_NEGATIVE_REGULATION_OF_ANTIGEN_RECEPTOR_MEDIATED_SIGNALING_PATHWAY	0.0139308	0.140003	0.38073	0.758819	1.54363	27	5795, 11314, 4068, 11006, 7805, 8525, 2874, 26191, 10385, 634, 84174, 9404, 1845, 23228, 29085
GOBP_POSITIVE_REGULATION_OF_LYMPHOCYTE_APOPTOTIC_PROCESS	0.0112094	0.12286	0.38073	0.880414	1.54353	12	29126, 101, 6352, 27166, 581, 3965, 3620
GOBP_REGULATION_OF_VASCULAR_ENDOTHELIAL_GROWTH_FACTOR_RECEPTOR_SIGNALING_PATHWAY	0.0198052	0.16737	0.352488	0.789893	1.5435	22	3553, 3087, 79652, 64855, 3091, 10016, 5579
GOBP_GLOMERULAR_MESANGIAL_CELL_PROLIFERATION	0.00744481	0.0959032	0.407018	0.913199	1.54273	10	1958, 8710, 3570, 8837, 5155
GOBP_NEGATIVE_REGULATION_OF_DEFENSE_RESPONSE	0.00140557	0.0321331	0.45506	0.59104	1.54273	186	10859, 3055, 9021, 5272, 4192, 4210, 2268, 7133, 4067, 197358, 313, 84868, 2876, 708, 5734, 7130, 7538, 409, 11213, 3965, 6397, 3082, 10225, 5598, 3123, 2671, 7128, 348, 2874, 6376, 23208, 5788, 6714, 8530, 4321, 634, 6223, 2534, 140885, 3949, 3133, 55666, 6318, 5580
GOBP_POSITIVE_REGULATION_OF_PROTEIN_KINASE_B_SIGNALING	0.00735564	0.0953509	0.407018	0.633946	1.54252	93	5008, 57091, 5795, 7124, 5294, 5293, 3059, 2876, 1236, 23533, 101, 708, 409, 1839, 6363, 4157, 2651, 6376, 6714, 7057, 7040, 283120, 1524, 10268
GOBP_NEGATIVE_REGULATION_OF_NLRP3_INFLAMMASOME_COMPLEX_ASSEMBLY	0.00180792	0.038353	0.45506	0.969649	1.54244	6	4210, 197358, 80772
GOBP_POSITIVE_REGULATION_OF_PROTEIN_LOCALIZATION_TO_EARLY_ENDOSOME	0.00971941	0.112287	0.38073	0.934964	1.54236	8	4248, 4478
GOBP_ESTABLISHMENT_OF_ENDOTHELIAL_BARRIER	0.0171255	0.155582	0.352488	0.68681	1.5422	51	3553, 3383, 7124, 26051, 54538, 7122, 7422, 54345, 2889
GOBP_COLLAGEN_CATABOLIC_PROCESS	0.0323357	0.222796	0.321776	0.738668	1.54199	30	64386, 4318, 4312, 1520, 1514, 1508, 5653, 4321, 9508, 4320, 4316
GOBP_POSITIVE_REGULATION_OF_INTRACELLULAR_SIGNAL_TRANSDUCTION	1.00694e-06	8.28069e-05	0.643552	0.530992	1.54188	775	5008, 5031, 3553, 8477, 11156, 100506013, 3552, 57091, 285016, 7185, 6464, 3383, 168667, 2268, 79156, 5795, 4067, 7124, 929, 5294, 637, 5293, 3059, 6398, 84868, 7535, 2876, 9770, 10783, 1236, 6764, 10870, 7039, 84433, 23533, 51284, 101, 8877, 7498, 6352, 708, 6396, 728, 939, 2861, 7052, 3276, 344558, 7187, 26585, 1984, 11331, 8412, 6688, 581, 409, 118788, 11184, 4616, 4057, 3965, 7186, 972, 5987,…
GOBP_ACTIN_FILAMENT_BASED_TRANSPORT	0.0112452	0.122862	0.38073	0.8182	1.54162	18	4648, 4542, 64005
GOBP_POSITIVE_REGULATION_OF_ACTIN_FILAMENT_DEPOLYMERIZATION	0.00767155	0.0969786	0.407018	0.912095	1.54087	10	5341, 146206, 9948
GOBP_CD8_POSITIVE_ALPHA_BETA_T_CELL_DIFFERENTIATION	0.0152874	0.147252	0.38073	0.890417	1.54082	11	8651, 864, 3071, 11006, 3659, 861
GOBP_DENDRITIC_CELL_ANTIGEN_PROCESSING_AND_PRESENTATION	0.0117955	0.125819	0.38073	0.878733	1.54058	12	6556, 1236, 3122, 972, 6363, 3123, 7057
GOBP_I_KAPPAB_KINASE_NF_KAPPAB_SIGNALING	0.000736477	0.0199031	0.477271	0.571622	1.54037	259	3553, 3552, 7185, 399, 10318, 79931, 197358, 7124, 602, 6398, 10783, 1236, 84433, 3656, 51284, 5971, 56658, 7187, 4057, 3965, 7186, 972, 5987, 497189, 3654, 8837, 9516, 6363, 330, 11006, 3123, 80149, 5966, 84270, 79155, 7128, 6376, 4793, 4215, 11040, 6283, 9755, 920, 80833, 64581, 1524, 2534, 140885, 55223, 10549, 55128, 4055, 51311, 3065, 10333
GOBP_REGULATION_OF_ENDOTHELIAL_CELL_DEVELOPMENT	0.012013	0.127075	0.38073	0.82137	1.54016	17	3553, 7124, 7122, 7422
GOBP_CELLULAR_IRON_ION_HOMEOSTASIS	0.0172201	0.155582	0.352488	0.686484	1.53899	52	6556, 79689, 261729, 2512, 2495, 9550, 341208, 23516, 552900, 3934, 28982, 2395, 3091
GOBP_NEGATIVE_REGULATION_OF_RESPONSE_TO_STIMULUS	1.66835e-09	2.5519e-07	0.788187	0.51733	1.53886	1271	3576, 5341, 5329, 3553, 10859, 8862, 5743, 3055, 8651, 3718, 57447, 1958, 100506013, 9021, 5272, 4192, 50964, 3552, 50515, 167465, 3383, 399, 4210, 168667, 64926, 6648, 10318, 6696, 2268, 5795, 7133, 1844, 79931, 8682, 4067, 129293, 197358, 7124, 5327, 637, 602, 83667, 4318, 10501, 5998, 2122, 313, 11314, 84868, 259307, 4188, 8013, 2876, 9770, 114804, 1969, 7850, 10287, 7498, 1850, 5328, 6352, 70…
GOBP_REGULATION_OF_KETONE_BIOSYNTHETIC_PROCESS	0.0203478	0.170077	0.352488	0.836847	1.53864	15	1958, 1181, 650
GOBP_RESPONSE_TO_PURINE_CONTAINING_COMPOUND	0.00699363	0.0934601	0.407018	0.626238	1.53846	104	5031, 3553, 366, 5743, 5327, 5294, 374, 6781, 5724, 6529, 54434, 5032, 133522, 5972, 2889
GOBP_FOLIC_ACID_CONTAINING_COMPOUND_METABOLIC_PROCESS	0.0124535	0.129408	0.38073	0.773946	1.53788	24	25902, 81034, 2356, 4524, 6573, 2643
GOBP_GAP_JUNCTION_ASSEMBLY	0.0169396	0.155155	0.352488	0.852515	1.53715	14	3553, 125111, 2706
GOBP_REGULATION_OF_P38MAPK_CASCADE	0.0328281	0.225579	0.321776	0.706096	1.53713	39	3553, 8877, 7498, 3276, 6688, 4616, 3965, 653361, 3082, 80149, 284361, 4215, 650, 26191, 7422, 285613
GOBP_MATING_BEHAVIOR	0.0100893	0.115168	0.38073	0.867187	1.53706	13	63951, 84687
GOBP_POLYAMINE_BIOSYNTHETIC_PROCESS	0.0129677	0.132767	0.38073	0.876565	1.53678	12	4837, 6723, 6303, 113451, 4946, 6611
GOBP_POSITIVE_REGULATION_OF_INTERLEUKIN_17_PRODUCTION	0.0172394	0.155582	0.352488	0.852172	1.53653	14	5008, 10865, 8877, 114836, 3600, 7040, 23180
GOBP_ICOSANOID_TRANSPORT	0.0260246	0.195517	0.352488	0.724801	1.53619	33	3553, 3552, 4843, 64600, 50487, 5320
GOBP_VASCULAR_ENDOTHELIAL_GROWTH_FACTOR_PRODUCTION	0.0334411	0.228071	0.321776	0.735807	1.53602	30	3553, 5743, 57447, 3552, 7124, 728, 729230, 3570, 718, 2324
GOBP_PEPTIDE_ANTIGEN_ASSEMBLY_WITH_MHC_CLASS_II_PROTEIN_COMPLEX	0.0100893	0.115168	0.38073	0.866481	1.5358	13	3115, 3122, 3113, 3111, 3109, 3119, 3123, 3117, 3127, 3108
GOBP_REGULATION_OF_LIPID_KINASE_ACTIVITY	0.0196997	0.167218	0.352488	0.669198	1.53533	60	8651, 9021, 2268, 4067, 1236, 23533, 116986, 6363, 8525, 5155, 6714, 2185, 7040, 84174, 1154
GOBP_RIBOSOMAL_LARGE_SUBUNIT_BIOGENESIS	0.0157831	0.148852	0.352488	0.652936	1.53501	69	23212, 6838, 51154, 11224, 56342, 10969, 55651, 51388, 55027, 220717, 29997, 54663, 84549, 115416, 22907, 23246, 51491, 6165, 54475, 6122, 23481, 220064, 55794
GOBP_ORGANIC_ANION_TRANSPORT	0.00160536	0.03562	0.45506	0.578823	1.53499	225	3553, 366, 6515, 9123, 3552, 9962, 4843, 5172, 7124, 51700, 6505, 11254, 6533, 81034, 220963, 6542, 64600, 114789, 115019, 6529, 50487, 118980, 5320, 28231, 293, 6573, 11309, 51660, 6812, 345274, 55117, 634, 11230, 54896, 60386, 55238, 10166, 5025, 11182, 1468
GOBP_POSITIVE_REGULATION_OF_HORMONE_METABOLIC_PROCESS	0.0134073	0.135633	0.38073	0.875486	1.53489	12	157506, 1958, 3091
GOBP_NEGATIVE_REGULATION_OF_APOPTOTIC_SIGNALING_PATHWAY	0.00228911	0.0453511	0.431708	0.587201	1.53465	188	5329, 3553, 5743, 3552, 3383, 6648, 8682, 7124, 637, 4318, 2876, 27166, 581, 409, 9181, 972, 8837, 3082, 5598, 4929, 29949, 7128, 6376, 6714, 7057, 255027, 2730, 2395, 8829, 1524, 1191, 3091, 219790, 10105, 3065, 80196, 2771, 8876, 10131, 4170, 4722, 207
GOBP_LOCOMOTION	6.97654e-10	1.1857e-07	0.801216	0.514049	1.53447	1378	3576, 54210, 2919, 5031, 5329, 1441, 3553, 2920, 3687, 5743, 3055, 2357, 7262, 57580, 27289, 11156, 255231, 2752, 100506013, 4192, 3552, 57091, 11151, 3383, 2867, 399, 51225, 168667, 6648, 63940, 2268, 5795, 752, 83706, 4067, 7124, 5327, 4248, 5294, 6774, 4318, 5919, 6776, 10501, 393, 5293, 79567, 5228, 11314, 7535, 8013, 2876, 29126, 3689, 1969, 1236, 9592, 7409, 146206, 6693, 91978, 6781, 9510,…
GOBP_NEGATIVE_REGULATION_OF_CYSTEINE_TYPE_ENDOPEPTIDASE_ACTIVITY_INVOLVED_IN_APOPTOTIC_SIGNALING_PATHWAY	0.00287916	0.0530544	0.431708	0.964468	1.5342	6	5329, 4318, 54475
GOBP_AMINO_SUGAR_METABOLIC_PROCESS	0.0286506	0.20594	0.352488	0.713563	1.53332	36	6482, 55790, 4248, 9469, 1117, 216, 8534, 9435, 6675, 64841
GOBP_MONOCYTE_CHEMOTACTIC_PROTEIN_1_PRODUCTION	0.0256594	0.194354	0.352488	0.807852	1.53237	19	3553, 255231, 3965, 8832
GOBP_POSITIVE_REGULATION_OF_ASPARTIC_TYPE_PEPTIDASE_ACTIVITY	0.01209	0.127536	0.38073	0.928606	1.53187	8	4067, 1944
GOBP_TYPE_I_INTERFERON_PRODUCTION	0.00697045	0.0934601	0.407018	0.63386	1.53161	90	10859, 197358, 929, 3394, 84868, 51284, 5971, 7187, 3654, 5966, 89870, 85364, 3659, 26191, 11128, 4321, 340061, 140885, 56919, 55666, 51311
GOBP_C21_STEROID_HORMONE_BIOSYNTHETIC_PROCESS	0.0193381	0.165539	0.352488	0.849371	1.53148	14	1958, 1181, 650
GOBP_NEGATIVE_REGULATION_OF_DENDRITIC_CELL_DIFFERENTIATION	0.00327628	0.0581369	0.431708	0.962705	1.53139	6	10859, 28959, 140685, 55365
GOBP_GROWTH_HORMONE_RECEPTOR_SIGNALING_PATHWAY_VIA_JAK_STAT	0.01209	0.127536	0.38073	0.928218	1.53123	8	3718, 4067, 6774, 6776, 6777
GOBP_RESPONSE_TO_AXON_INJURY	0.0277408	0.202952	0.352488	0.662502	1.5309	63	8578, 6648, 6696, 4067, 6505, 7305, 581, 83999, 3725, 199
GOBP_NEGATIVE_REGULATION_OF_PEPTIDYL_TYROSINE_PHOSPHORYLATION	0.0209615	0.173312	0.352488	0.681515	1.53031	51	8651, 9021, 11314, 10019, 64092, 11006, 5788, 80725, 79643
GOBP_REGULATION_OF_VESICLE_MEDIATED_TRANSPORT	5.55337e-05	0.00263803	0.557332	0.546546	1.53021	423	3553, 10859, 8862, 3055, 5806, 6556, 100506013, 11151, 8447, 2268, 5795, 4067, 7124, 192683, 929, 11314, 3689, 1535, 8877, 1731, 107, 5724, 7052, 2219, 91683, 26585, 1794, 3566, 729230, 6688, 409, 79890, 10938, 50487, 3965, 4043, 3561, 80331, 5880, 8832, 30817, 3071, 9098, 8851, 79772, 1265, 6363, 30844, 2624, 718, 10326, 5575, 348, 55738, 408, 6504, 23208, 10825, 57617, 7422, 5788, 6714, 203190,…
GOBP_ENTRY_INTO_HOST	0.00369133	0.0629685	0.431708	0.615277	1.5301	129	3576, 5806, 3383, 1969, 9023, 6404, 10581, 2219, 1234, 3965, 972, 5987, 5817, 3123, 10410, 1514, 6504, 57617, 6714, 7852, 10107, 1508, 920, 81559, 156, 8829, 4261, 440400, 55223, 3949, 55128, 6317
GOBP_POSITIVE_REGULATION_OF_VASCULAR_ENDOTHELIAL_GROWTH_FACTOR_RECEPTOR_SIGNALING_PATHWAY	0.012406	0.129114	0.38073	0.927414	1.5299	8	3553, 3091, 5579
GOBP_REGULATION_OF_INTRACELLULAR_SIGNAL_TRANSDUCTION	6.87897e-10	1.1857e-07	0.801216	0.512258	1.52975	1397	5008, 5341, 5031, 5329, 3553, 117289, 8477, 5743, 57580, 11156, 57447, 100506013, 27128, 3552, 57091, 285016, 7185, 6464, 3383, 399, 168667, 23526, 64926, 6648, 10318, 2268, 79156, 5795, 1844, 79931, 4067, 197358, 7124, 26051, 929, 5294, 637, 602, 83667, 4318, 393, 5293, 3059, 6398, 2122, 11314, 22898, 89846, 84868, 23212, 7535, 2876, 9770, 10783, 114804, 1969, 1236, 6764, 7409, 10870, 7039, 8443…
GOBP_RESPONSE_TO_MANGANESE_ION	0.0131315	0.133553	0.38073	0.811762	1.52949	18	5743, 6648, 387758
GOBP_PEPTIDYL_TYROSINE_MODIFICATION	0.000490665	0.0146016	0.477271	0.559997	1.52929	295	5008, 3055, 8651, 3718, 9021, 57091, 285016, 6464, 51225, 2268, 5795, 4067, 7124, 3059, 374, 11314, 7535, 3689, 1969, 7039, 6352, 7804, 10019, 26585, 409, 9181, 3570, 972, 1839, 3932, 3702, 64092, 50604, 653361, 3082, 11006, 30844, 8440, 2324, 7422, 5788, 5155, 6714, 5606, 80725, 8784, 79643, 84632, 2242, 150, 920, 3600, 64581, 2185, 3791, 7040, 8829, 2534
GOBP_POSITIVE_REGULATION_OF_EXTRINSIC_APOPTOTIC_SIGNALING_PATHWAY	0.0117422	0.125819	0.38073	0.685702	1.52904	47	50486, 8682, 7124, 637, 51330, 7186, 81618, 5788, 4118, 7057, 5371, 4055, 162989, 3624, 467
GOBP_POSITIVE_REGULATION_OF_T_CELL_CYTOKINE_PRODUCTION	0.0163815	0.152046	0.352488	0.799105	1.52838	20	3553, 54440, 10865, 7186, 6504, 3554
GOBP_B_CELL_HOMEOSTASIS	0.028519	0.205186	0.352488	0.737285	1.52805	29	4067, 578, 581, 972, 3071, 10673, 7128, 124976, 5585, 3091
GOBP_LYMPHOCYTE_APOPTOTIC_PROCESS	0.0142419	0.14109	0.38073	0.660899	1.52664	62	3718, 917, 6482, 4067, 578, 29126, 101, 6352, 939, 27166, 581, 3575, 3965, 972
GOBP_T_CELL_ACTIVATION_VIA_T_CELL_RECEPTOR_CONTACT_WITH_ANTIGEN_BOUND_TO_MHC_MOLECULE_ON_ANTIGEN_PRESENTING_CELL	0.00949444	0.11002	0.38073	0.903613	1.52654	10	10859, 3383, 84868, 3683, 3965, 3109
GOBP_NEGATIVE_REGULATION_OF_RESPONSE_TO_BIOTIC_STIMULUS	0.011646	0.125449	0.38073	0.624292	1.52645	97	10859, 5272, 197358, 84868, 259307, 708, 409, 11213, 4057, 3965, 6397, 59307, 10225, 2671, 7128, 4321, 634, 6223, 3133, 55666, 6318
GOBP_REGULATION_OF_RESPONSE_TO_STRESS	1.86795e-08	2.38101e-06	0.733762	0.515849	1.52645	1088	5008, 3553, 8578, 10859, 5743, 3055, 8651, 9021, 5272, 4192, 3552, 81030, 7185, 80709, 2867, 51225, 4210, 4818, 6648, 63940, 10318, 6696, 2268, 7133, 241, 4067, 197358, 7124, 5327, 1051, 5294, 637, 83667, 4318, 578, 2122, 313, 84868, 8013, 2876, 9770, 10783, 1535, 22904, 1236, 7409, 7305, 51284, 101, 8877, 7498, 115362, 5328, 6352, 708, 7454, 7804, 939, 5734, 2861, 9180, 3276, 51278, 344558, 1001…
GOBP_POSITIVE_REGULATION_OF_CALCIUM_ION_TRANSMEMBRANE_TRANSPORT	0.0220575	0.177122	0.352488	0.679698	1.52623	51	5031, 481, 57165, 581, 6376, 246329, 10268
GOBP_REGULATION_OF_RESPONSE_TO_TUMOR_CELL	0.0238611	0.186594	0.352488	0.829879	1.52583	15	84868, 259307, 29126, 10666, 5817, 3123, 634
GOBP_REGULATION_OF_SUBSTRATE_ADHESION_DEPENDENT_CELL_SPREADING	0.0199752	0.168435	0.352488	0.680317	1.52517	52	57580, 4192, 57091, 708, 3037, 81848, 11078, 8829, 4739, 10519, 5034
GOBP_NEUTROPHIL_MEDIATED_IMMUNITY	0.028519	0.205186	0.352488	0.735873	1.52512	29	54210, 3689, 5724, 6688, 306, 9948, 1511
GOBP_EMBRYO_IMPLANTATION	0.033197	0.226891	0.321776	0.689306	1.52507	43	3553, 8614, 5743, 100506013, 6696, 4318, 6781, 708, 3490, 5125, 7422, 7076
GOBP_POSITIVE_REGULATION_OF_MAST_CELL_ACTIVATION	0.0214359	0.174834	0.352488	0.817296	1.52457	16	2268, 8013, 3566, 10666, 50487, 2624, 6812
GOBP_NEGATIVE_REGULATION_OF_INTRACELLULAR_SIGNAL_TRANSDUCTION	0.000101997	0.0043098	0.538434	0.541431	1.52438	442	5341, 5329, 3553, 5743, 57447, 399, 64926, 6648, 10318, 5795, 1844, 79931, 4067, 197358, 637, 83667, 4318, 2122, 11314, 2876, 9770, 114804, 1969, 7498, 1850, 708, 50861, 22821, 1848, 56658, 9750, 10019, 6688, 126374, 409, 9181, 9938, 11213, 23612, 972, 6397, 91862, 81848, 1608, 9516, 374403, 11006, 5598, 80149, 5314, 84270, 29997, 7128, 348, 2874, 650, 26191, 5788, 6714, 5606, 7057, 54900
GOBP_REGULATION_OF_STEM_CELL_DIFFERENTIATION	0.0202508	0.169822	0.352488	0.679814	1.52404	52	5008, 6774, 10322, 81606
GOBP_POSITIVE_REGULATION_OF_SMOOTH_MUSCLE_CELL_MIGRATION	0.0356521	0.237515	0.321776	0.729927	1.52375	30	5031, 4192, 8013, 9510, 6352, 3037, 9732, 5155, 6714, 199
GOBP_NEGATIVE_REGULATION_OF_CELL_ADHESION	0.0012988	0.0305991	0.45506	0.570965	1.52374	241	10859, 8651, 3718, 27289, 4192, 80709, 27299, 1051, 11314, 84868, 259307, 29126, 10288, 6693, 80380, 55824, 9750, 10019, 9647, 64600, 3566, 6688, 11170, 864, 3965, 972, 81848, 3071, 1511, 396, 201633, 11006, 5598, 7805, 3123, 80149, 3659, 2651, 861, 6376, 650, 26191, 7422, 5788, 6714, 10459, 7057, 6494, 28984, 54900, 5800, 441478, 4321, 10385, 634
GOBP_POSITIVE_REGULATION_OF_DEFENSE_RESPONSE_TO_VIRUS_BY_HOST	0.0298421	0.212507	0.352488	0.760727	1.5237	25	10859, 60489, 3594, 80149, 26191, 340061
GOBP_POSITIVE_REGULATION_OF_MONOCYTE_CHEMOTACTIC_PROTEIN_1_PRODUCTION	0.0229358	0.181775	0.352488	0.845052	1.52369	14	3553, 255231, 3965, 8832
GOBP_RESPONSE_TO_FLUID_SHEAR_STRESS	0.0356521	0.237515	0.321776	0.729776	1.52343	30	5743, 3037, 5598, 6714, 7043, 2185, 5025, 207
GOBP_POSITIVE_REGULATION_OF_VASCULAR_ASSOCIATED_SMOOTH_MUSCLE_CELL_PROLIFERATION	0.0174125	0.156657	0.352488	0.748694	1.52303	27	5031, 7124, 4318, 8013, 9510, 5155, 3725
GOBP_REGULATION_OF_MYELOID_LEUKOCYTE_DIFFERENTIATION	0.0152379	0.14696	0.38073	0.627082	1.52267	91	10859, 8111, 11025, 4067, 7124, 1051, 3059, 140685, 9770, 7305, 2101, 7130, 50487, 4057, 972, 50604, 2124, 11006, 2624, 3123, 10272, 861, 133522, 814, 2242, 1230, 920, 634, 3635, 7040
GOBP_REGULATION_OF_T_CELL_MEDIATED_CYTOTOXICITY	0.0356521	0.237515	0.321776	0.729355	1.52255	30	10859, 3122, 3575, 3071, 5817, 3594, 3123, 5788, 634, 3133
GOBP_REGULATION_OF_T_CELL_MIGRATION	0.0300144	0.212775	0.352488	0.702192	1.52211	38	6693, 101, 6352, 9750, 729230, 9466, 6364, 83692, 3676, 199
GOBP_FC_RECEPTOR_SIGNALING_PATHWAY	0.0232814	0.183915	0.352488	0.683684	1.52183	46	3055, 2268, 5795, 4067, 8013, 7409, 64005, 5788, 6714, 2534, 3984, 5580, 2214, 6850, 5581
GOBP_GANGLIOSIDE_METABOLIC_PROCESS	0.0175413	0.157275	0.352488	0.79542	1.52133	20	6482, 7903, 4759, 2760, 10825, 6483, 9334
GOBP_PROTEIN_KINASE_C_SIGNALING	0.0289144	0.207446	0.352488	0.776306	1.52122	23	5341, 83483, 1608, 4157, 2324, 7422, 5155
GOBP_NEGATIVE_REGULATION_OF_CD4_POSITIVE_ALPHA_BETA_T_CELL_DIFFERENTIATION	0.0167384	0.153928	0.352488	0.811194	1.52108	17	3718, 3566, 864, 80149, 861
GOBP_REGULATION_OF_CELLULAR_COMPONENT_MOVEMENT	1.46094e-06	0.000112862	0.643552	0.520673	1.52078	841	3576, 5031, 3553, 3687, 5743, 7262, 2752, 100506013, 4192, 3552, 57091, 11151, 3383, 399, 51225, 168667, 6648, 63940, 2268, 5795, 83706, 4067, 7124, 4248, 5294, 6774, 4318, 5919, 6776, 10501, 393, 5293, 79567, 5228, 11314, 8013, 29126, 1969, 1236, 146206, 6693, 6781, 9510, 101, 8877, 5328, 6352, 708, 58191, 7454, 5724, 728, 5734, 9901, 9750, 7130, 9647, 26585, 9806, 729230, 83483, 6688, 9466, 303…
GOBP_NUCLEOSIDE_METABOLIC_PROCESS	0.0237015	0.185934	0.352488	0.677169	1.52055	51	7378, 7498, 60489, 4860, 51733, 1890, 10591, 51816, 26258, 4521, 200315, 3251, 4833, 471, 353, 22978
GOBP_POSITIVE_REGULATION_OF_REGULATORY_T_CELL_DIFFERENTIATION	0.0167384	0.153928	0.352488	0.810859	1.52045	17	8651, 259307, 10288, 3122, 3965, 11006, 3123, 10385
GOBP_REGULATION_OF_EPITHELIAL_TO_MESENCHYMAL_TRANSITION	0.0143407	0.14152	0.38073	0.632555	1.52019	81	3553, 4192, 10439, 26585, 348262, 2651, 650, 10459, 28984, 7043, 7040, 55223, 6317, 152007, 51176
GOBP_LYMPHOCYTE_HOMEOSTASIS	0.0164569	0.152191	0.352488	0.663483	1.52008	57	3718, 11151, 4067, 578, 27240, 3957, 581, 3965, 972, 3071, 10673, 7128, 124976, 9093, 5585, 6777
GOBP_ECTOPIC_GERM_CELL_PROGRAMMED_CELL_DEATH	0.00708257	0.0937154	0.407018	0.95032	1.51906	7	3553, 3552, 581
GOBP_POSITIVE_REGULATION_OF_CYTOKINE_PRODUCTION_INVOLVED_IN_INFLAMMATORY_RESPONSE	0.0153108	0.147292	0.38073	0.806178	1.51897	18	63940, 7124, 6774, 115362, 50487, 923, 64581, 283120, 3091, 10333
GOBP_POSITIVE_REGULATION_OF_LIPID_METABOLIC_PROCESS	0.00612125	0.0861156	0.407018	0.617398	1.51893	117	3553, 157506, 5743, 3552, 2268, 58526, 4067, 7124, 8013, 1236, 116986, 30968, 50487, 972, 6363, 8525, 348, 5155, 6714
GOBP_HOMEOSTASIS_OF_NUMBER_OF_CELLS	0.00129684	0.0305991	0.45506	0.56793	1.51873	246	3718, 11151, 54440, 4067, 6774, 578, 5293, 3059, 27240, 9770, 1236, 84433, 1233, 10320, 3957, 3276, 10019, 729230, 6688, 7538, 84456, 581, 5142, 6208, 23210, 3575, 3965, 972, 5320, 3071, 2624, 10673, 5600, 7128, 124976, 2113, 28982, 7422, 9093, 211, 10107, 5585, 6777, 1880, 3635, 129138, 1524, 6223, 84662
GOBP_POSITIVE_REGULATION_OF_LEUKOCYTE_APOPTOTIC_PROCESS	0.0184111	0.161477	0.352488	0.793886	1.51839	20	4067, 5293, 29126, 101, 6352, 27166, 581, 3965
GOBP_ACTIN_NUCLEATION	0.0171884	0.155582	0.352488	0.683789	1.51839	45	11151, 9535, 7454, 23647, 51466, 5987, 9873, 10093
GOBP_CARBOXYLIC_ACID_TRANSPORT	0.00355887	0.0618219	0.431708	0.587268	1.51807	171	3553, 366, 9123, 3552, 9962, 4843, 5172, 7124, 6505, 11254, 6533, 81034, 220963, 6542, 64600, 115019, 6529, 50487, 118980, 5320, 6573, 11309, 51660, 6812, 345274, 55117, 634, 11230, 54896
GOBP_EXTRINSIC_APOPTOTIC_SIGNALING_PATHWAY	0.00300056	0.0547734	0.431708	0.580635	1.51749	188	597, 3553, 3552, 50486, 7185, 3383, 7133, 8682, 7124, 637, 578, 2876, 147138, 939, 6688, 581, 51330, 9181, 3570, 7186, 81618, 8797, 8837, 3082, 5598, 29949, 7128, 6376, 5788, 4118, 6714, 7057, 64112, 2730, 7040, 8829, 5371
GOBP_REGULATION_OF_RECEPTOR_SIGNALING_PATHWAY_VIA_STAT	0.0319002	0.22072	0.321776	0.656551	1.51715	63	8651, 3718, 9021, 7124, 602, 11314, 6352, 3587, 10019, 3575, 3570, 8851, 51379, 5788
GOBP_RESPONSE_TO_LEUKEMIA_INHIBITORY_FACTOR	0.0164362	0.152184	0.352488	0.629899	1.51687	83	11156, 9021, 3383, 5214, 22904, 6723, 9242, 9806, 8828, 81848, 29887, 2494, 2730, 5371, 4691
GOBP_CELLULAR_ION_HOMEOSTASIS	0.000148703	0.00589265	0.518848	0.537251	1.51642	448	5031, 8477, 8614, 2357, 3718, 255231, 6556, 3552, 11151, 4499, 79689, 4502, 481, 261729, 4067, 5294, 578, 6505, 1535, 1236, 6781, 6352, 1233, 22821, 728, 5734, 7052, 55647, 2512, 729230, 479, 30968, 581, 2495, 9914, 1240, 79572, 5739, 9550, 51458, 341208, 1234, 1043, 6340, 2769, 23516, 3932, 10008, 10800, 6363, 8943, 552900, 2624, 10663, 5314, 3934, 348, 27334, 6376, 28982, 5788, 84329, 10568, 78…
GOBP_POSITIVE_REGULATION_OF_HETEROTYPIC_CELL_CELL_ADHESION	0.023302	0.183915	0.352488	0.876196	1.51621	11	3553, 7124, 3932, 2651
GOBP_GAMMA_DELTA_T_CELL_ACTIVATION	0.0176271	0.157584	0.352488	0.808433	1.5159	17	10859, 6932, 120425, 3702, 3071, 5788, 6777, 51176, 6850, 9580
GOBP_MAINTENANCE_OF_LOCATION_IN_CELL	0.00180165	0.038353	0.45506	0.590456	1.51528	166	5031, 5552, 255231, 11151, 400916, 4067, 1535, 1236, 22821, 2512, 581, 2495, 1234, 3932, 6363, 8943, 3934, 348, 6376, 5788, 57190, 920, 2185, 9168, 5371
GOBP_VASCULAR_WOUND_HEALING	0.0179234	0.158655	0.352488	0.807956	1.51501	17	7124, 2624, 7128, 7422, 7852, 3791, 64094, 240
GOBP_RESPONSE_TO_ENDOPLASMIC_RETICULUM_STRESS	0.00066215	0.018415	0.477271	0.572386	1.51474	230	3576, 8614, 1051, 192683, 83667, 578, 581, 26270, 92305, 7186, 101928527, 6449, 23645, 8440, 3725, 7057, 317, 10952, 57414, 118424, 5371, 7327, 1191, 79094, 489, 54557, 55666
GOBP_REGULATION_OF_INTEGRIN_ACTIVATION	0.0267888	0.199883	0.352488	0.823686	1.51444	15	5341, 5734, 55612, 6714
GOBP_POSITIVE_REGULATION_OF_PROSTAGLANDIN_BIOSYNTHETIC_PROCESS	0.00658492	0.0896111	0.407018	0.952011	1.51438	6	3553, 5743, 50487, 972
GOBP_RIBONUCLEOSIDE_MONOPHOSPHATE_CATABOLIC_PROCESS	0.0166732	0.15382	0.352488	0.854168	1.51398	13	7378, 7498, 4860, 30833, 51733, 272, 3251
GOBP_HISTONE_PHOSPHORYLATION	0.0256666	0.194354	0.352488	0.691002	1.51392	41	3553, 5531, 5585, 8986
GOBP_PYRIMIDINE_RIBONUCLEOTIDE_CATABOLIC_PROCESS	0.00666473	0.0901985	0.407018	0.951696	1.51388	6	7378, 57089, 30833, 51733
GOBP_FC_GAMMA_RECEPTOR_SIGNALING_PATHWAY	0.019084	0.164228	0.352488	0.744096	1.51368	27	3055, 2268, 5795, 4067, 7409, 64005, 5788, 6714, 2534, 3984, 5580, 2214, 6850, 5581
GOBP_REGULATION_OF_TRANSLATION_IN_RESPONSE_TO_STRESS	0.0195708	0.166493	0.352488	0.791406	1.51365	20	83667, 6195, 23645, 8440
GOBP_POSITIVE_REGULATION_OF_CELL_MIGRATION_INVOLVED_IN_SPROUTING_ANGIOGENESIS	0.0195708	0.166493	0.352488	0.791341	1.51353	20	5743, 2624, 4215, 7422, 3791, 8829, 51564, 10519
GOBP_CELLULAR_RESPONSE_TO_PROSTAGLANDIN_E_STIMULUS	0.0169736	0.155216	0.352488	0.853902	1.51351	13	5031, 5734, 207, 5581, 54331
GOBP_CELLULAR_TRANSITION_METAL_ION_HOMEOSTASIS	0.011526	0.12486	0.38073	0.627209	1.51328	87	6556, 4499, 79689, 4502, 261729, 6505, 2512, 2495, 9550, 341208, 23516, 3932, 8943, 552900, 3934, 28982
GOBP_RESPONSE_TO_GROWTH_FACTOR	2.74917e-05	0.00148068	0.57561	0.528836	1.51327	547	3576, 3553, 8862, 11156, 1958, 50964, 50515, 6464, 11151, 168667, 7133, 6774, 5293, 5228, 1969, 9592, 8877, 7498, 5909, 6352, 1848, 7804, 7130, 26585, 6688, 3037, 3397, 7538, 306, 409, 8828, 7791, 10938, 64081, 864, 5829, 81848, 2201, 8837, 2010, 3087, 3082, 30844, 5598, 54976, 10272, 2651, 7122, 79652, 860, 7412, 55612, 2324, 650, 7422, 5155, 118813, 6714, 64855, 5606, 116844, 3725, 7057, 9261, …
GOBP_CELLULAR_RESPONSE_TO_MECHANICAL_STIMULUS	0.0170072	0.155216	0.352488	0.655067	1.51317	62	3553, 5743, 578, 1535, 51284, 5734, 441027, 8797, 1265, 3659
GOBP_HETEROTYPIC_CELL_CELL_ADHESION	0.0320412	0.221165	0.321776	0.67394	1.51264	50	3553, 3687, 7124, 3689, 10288, 914, 4897, 3932, 5598, 2651, 7412, 3676, 5788
GOBP_GLYCOSYL_COMPOUND_CATABOLIC_PROCESS	0.0339315	0.229857	0.321776	0.734938	1.51255	28	7378, 7498, 60489, 4860, 51733, 51816, 4521, 200315
GOBP_NUCLEOSIDE_MONOPHOSPHATE_CATABOLIC_PROCESS	0.0273743	0.202084	0.352488	0.822637	1.51251	15	7378, 7498, 4860, 30833, 51733, 1890, 10591, 272, 3251
GOBP_POSITIVE_REGULATION_OF_LEUKOCYTE_DEGRANULATION	0.0114135	0.124169	0.38073	0.783689	1.51224	21	2268, 3689, 5724, 3566, 50487, 2624, 6812, 6810, 6850
GOBP_CELLULAR_RESPONSE_TO_ATP	0.0271332	0.201275	0.352488	0.838651	1.51215	14	5743, 54434, 5032, 5025
GOBP_AUTOPHAGOSOME_LYSOSOME_FUSION	0.00930457	0.108809	0.38073	0.945935	1.51205	7	80183, 5305
GOBP_REGULATION_OF_SUPRAMOLECULAR_FIBER_ORGANIZATION	0.000327336	0.0105632	0.498493	0.550894	1.512	320	5341, 8477, 3055, 148170, 11151, 23406, 9535, 58526, 3059, 2876, 1236, 146206, 7408, 89848, 256949, 7454, 5734, 23647, 9647, 3397, 9181, 10602, 51466, 5829, 11135, 5987, 9948, 3071, 8851, 11346, 64857, 54434, 85358, 8440, 348, 6376, 9873, 28984, 55201, 2242, 5216, 10093, 7043, 2258, 2185, 11078, 9168, 50810, 8829, 71, 1191, 28988, 3949, 3984, 11344, 10174, 7481, 81553
GOBP_DAMP_METABOLIC_PROCESS	0.00730326	0.0951539	0.407018	0.950506	1.51199	6	7498, 4860
GOBP_MATURATION_OF_SSU_RRNA	0.0149062	0.145411	0.38073	0.672495	1.51173	49	23212, 6208, 85395, 705, 6227, 11157, 27340, 115939, 6223, 29777, 10607, 84294, 88745, 9277, 64963, 2068, 57647, 6234, 4809, 25879, 6217, 8602, 84916, 55720, 57050
GOBP_STORE_OPERATED_CALCIUM_ENTRY	0.0273743	0.202084	0.352488	0.822161	1.51164	15	8614, 80228, 8832
GOBP_ACID_SECRETION	0.0207305	0.172147	0.352488	0.790298	1.51153	20	3274, 7124, 6529, 29887
GOBP_RESPONSE_TO_PH	0.0339315	0.229857	0.321776	0.734235	1.51111	28	8477, 8111, 6340, 1520, 1186, 84329, 6714
GOBP_G_PROTEIN_COUPLED_RECEPTOR_INTERNALIZATION	0.021123	0.174458	0.352488	0.915918	1.51094	8	8862, 100506013, 409, 408
GOBP_REGULATION_OF_T_CELL_APOPTOTIC_PROCESS	0.0339315	0.229857	0.321776	0.734108	1.51085	28	3718, 6482, 29126, 101, 6352, 939, 27166, 3575, 3965
GOBP_INTERLEUKIN_8_PRODUCTION	0.0201851	0.169644	0.352488	0.64162	1.51055	70	3553, 2867, 4843, 7124, 929, 6774, 602, 51284, 2219, 914, 3965, 972, 406986, 408, 26191, 5788, 84632, 64581, 51157, 7096, 51311, 10333
GOBP_DUMP_METABOLIC_PROCESS	0.00786198	0.098733	0.38073	0.949507	1.5104	6	1635, 7378, 30833, 51733
GOBP_REGULATION_OF_RESPONSE_TO_INTERFERON_GAMMA	0.0178749	0.158593	0.352488	0.852112	1.51034	13	8651, 11140
GOBP_BUD_ELONGATION_INVOLVED_IN_LUNG_BRANCHING	0.00786198	0.098733	0.38073	0.949309	1.51008	6	157506, 2263
GOBP_ORGAN_OR_TISSUE_SPECIFIC_IMMUNE_RESPONSE	0.0178749	0.158593	0.352488	0.851551	1.50934	13	2867, 4843, 4057, 3570
GOBP_POSITIVE_REGULATION_OF_SYNCYTIUM_FORMATION_BY_PLASMA_MEMBRANE_FUSION	0.0279598	0.203158	0.352488	0.820645	1.50885	15	7305, 963, 9750, 3566, 10938, 4283
GOBP_KETONE_BIOSYNTHETIC_PROCESS	0.0303981	0.213877	0.352488	0.711818	1.50867	33	1958, 1181, 3292, 650, 23590, 51117, 80219, 10229, 7167, 9563
GOBP_POSITIVE_REGULATION_OF_ENDOTHELIAL_CELL_PROLIFERATION	0.0255772	0.194062	0.352488	0.628338	1.50841	80	8862, 100506013, 4192, 26051, 6774, 6776, 5293, 5228, 1535, 8828, 2624, 284361, 3676, 2324, 650, 7422, 5155, 116844, 3725, 441478, 3791, 8829, 51157, 3164, 3091, 10016
GOBP_DENDRITIC_CELL_APOPTOTIC_PROCESS	0.0125326	0.129701	0.38073	0.892772	1.50822	10	10859, 4067, 1236, 3965, 6363
GOBP_VITAMIN_METABOLIC_PROCESS	0.0186683	0.162658	0.352488	0.628368	1.50803	85	6515, 157506, 4837, 9962, 249, 1381, 7124, 1594, 81034, 2356, 6573, 51293, 57834
GOBP_NEGATIVE_REGULATION_OF_CELL_DEATH	3.89292e-06	0.000273147	0.610527	0.519751	1.50795	762	597, 5329, 3553, 10859, 5743, 3055, 3718, 9021, 5272, 4192, 10763, 3552, 50515, 6464, 11151, 3383, 9962, 1271, 6482, 6648, 7133, 8682, 81567, 7124, 1051, 5294, 637, 602, 4318, 3059, 6505, 2122, 9214, 22809, 8013, 2876, 114804, 1236, 7039, 101, 8877, 6352, 55210, 25824, 939, 2861, 6195, 26585, 116986, 11331, 9466, 27166, 3397, 581, 409, 9181, 8839, 50487, 4057, 3575, 1234, 7186, 972, 4043, 80331, …
GOBP_POSITIVE_REGULATION_OF_CELL_MORPHOGENESIS_INVOLVED_IN_DIFFERENTIATION	0.0172316	0.155582	0.352488	0.643492	1.50756	67	57580, 4192, 57091, 708, 7804, 23316, 3037, 79791, 11078, 8829, 28988, 4739, 10519, 5034
GOBP_PYRIMIDINE_DEOXYRIBONUCLEOSIDE_MONOPHOSPHATE_METABOLIC_PROCESS	0.0127365	0.131456	0.38073	0.903673	1.50671	9	1635, 7378, 30833, 51733, 1890
GOBP_REGULATION_OF_CELL_PROLIFERATION_INVOLVED_IN_KIDNEY_DEVELOPMENT	0.0207625	0.172225	0.352488	0.859288	1.50649	12	1958, 8710, 3570, 8837, 5155
GOBP_REGULATION_OF_VIRAL_ENTRY_INTO_HOST_CELL	0.0470864	0.280983	0.321776	0.704715	1.50633	35	5806, 9023, 10581, 2219, 3965, 972, 5987, 3123, 10410, 10107, 920, 81559, 4261, 55223, 55128, 8519, 5034
GOBP_SMALL_GTPASE_MEDIATED_SIGNAL_TRANSDUCTION	0.00016925	0.0064399	0.518848	0.534489	1.50605	446	117289, 8477, 57580, 27289, 148170, 27128, 399, 23526, 64926, 5294, 393, 79567, 22898, 89846, 6236, 7409, 10287, 5909, 50861, 22821, 7454, 9901, 9750, 7052, 23647, 1794, 8412, 9402, 23108, 9181, 9938, 64333, 257106, 10602, 11135, 5880, 55843, 58480, 81848, 79930, 1796, 10044, 396, 9046, 9732, 55379, 9754, 201176, 54509, 57636, 348, 55738, 27334, 408, 221002, 9093, 51291, 6714, 3725, 199, 6494, 25…
GOBP_BIOLOGICAL_PROCESS_INVOLVED_IN_SYMBIOTIC_INTERACTION	0.00234236	0.0460524	0.431708	0.568629	1.50568	233	3576, 54210, 5806, 3383, 2876, 8542, 1969, 9023, 79720, 6352, 6404, 10581, 2219, 55894, 4057, 1234, 3965, 972, 5987, 5817, 1511, 3123, 10410, 80149, 1514, 348, 10189, 6504, 57617, 6714, 7852, 10107, 140823, 1508, 3725, 79643, 11334, 920, 81559, 156, 8829, 4261, 1524, 440400, 55223, 3949, 55128, 6317
GOBP_REGULATION_OF_PROTEIN_LOCALIZATION_TO_ENDOSOME	0.0213515	0.174659	0.352488	0.858702	1.50547	12	4248, 88455
GOBP_HYALURONAN_METABOLIC_PROCESS	0.0317877	0.22041	0.321776	0.770193	1.50501	22	3553, 3038, 7130, 23670, 3037, 5155, 3600, 7040
GOBP_PLACENTA_BLOOD_VESSEL_DEVELOPMENT	0.035164	0.235863	0.321776	0.726035	1.50473	29	100506013, 9021, 3726, 22846, 64783, 9394
GOBP_BIOMINERALIZATION	0.00517268	0.0784898	0.407018	0.605911	1.50465	127	5743, 5552, 249, 6696, 2268, 1051, 1594, 22904, 54757, 359845, 26585, 4057, 2201, 29887, 650, 1230, 7043, 56975, 2185, 7040
GOBP_POSITIVE_REGULATION_OF_SMOOTH_MUSCLE_CELL_PROLIFERATION	0.0176548	0.157584	0.352488	0.636013	1.50459	71	5031, 5743, 7124, 4318, 8013, 1535, 9510, 6352, 5724, 3570, 1839, 3654, 6376, 5155, 3725, 7057, 199
GOBP_G_PROTEIN_COUPLED_PURINERGIC_NUCLEOTIDE_RECEPTOR_SIGNALING_PATHWAY	0.0132922	0.134647	0.38073	0.890136	1.50377	10	5031, 5724, 5032, 27334
GOBP_POSITIVE_REGULATION_OF_DEVELOPMENTAL_PROCESS	5.80858e-07	5.22636e-05	0.659444	0.510331	1.50361	990	3576, 3553, 8578, 3687, 5743, 8651, 57580, 100506013, 9021, 4192, 3552, 57091, 10439, 54440, 8111, 399, 51225, 9962, 168667, 9840, 6648, 7133, 168455, 4067, 7124, 1051, 6774, 5919, 5293, 3726, 3059, 140685, 5228, 259307, 7535, 114804, 10288, 1594, 57165, 6533, 2118, 7305, 963, 1052, 101, 8877, 708, 192111, 3122, 7804, 728, 939, 9750, 7052, 3276, 6195, 26585, 3566, 84807, 1382, 8744, 23316, 3037, …
GOBP_MUSCLE_CELL_MIGRATION	0.0160574	0.150131	0.352488	0.632833	1.50303	75	5031, 4192, 5327, 8013, 9510, 5328, 6352, 51177, 3037, 9732, 5155, 6714, 199
GOBP_LEUKOCYTE_ADHESION_TO_VASCULAR_ENDOTHELIAL_CELL	0.0400004	0.254089	0.321776	0.690401	1.50296	39	4192, 7124, 3689, 6693, 5724, 6404, 6402, 729230, 3654, 50512, 2113, 7412, 3676, 9435, 1524, 2526
GOBP_DEOXYRIBONUCLEOSIDE_MONOPHOSPHATE_BIOSYNTHETIC_PROCESS	0.0136517	0.137398	0.38073	0.901081	1.50239	9	1635, 1633
GOBP_ALPHA_BETA_T_CELL_PROLIFERATION	0.0320412	0.221165	0.321776	0.708075	1.50074	33	64926, 7535, 29126, 1794, 729230, 3965, 3659, 26191, 5788, 3600, 3133
GOBP_OVULATION_CYCLE	0.0249345	0.192231	0.352488	0.669316	1.50051	52	5806, 1958, 4192, 9510, 7130, 3037, 409, 8204, 6714, 6777, 7043
GOBP_CORTICAL_ACTIN_CYTOSKELETON_ORGANIZATION	0.0405521	0.256528	0.321776	0.689147	1.50023	39	5341, 752, 7124, 2036, 3936, 3071
GOBP_TOLERANCE_INDUCTION	0.0213112	0.174659	0.352488	0.754987	1.50021	24	4067, 84868, 29126, 10288, 1233, 11213, 3965, 11006, 7128, 3620, 3133
GOBP_NEGATIVE_REGULATION_OF_INTERFERON_BETA_PRODUCTION	0.020879	0.173004	0.352488	0.846394	1.5002	13	10859, 197358, 5971, 5966, 140885
GOBP_RESPONSE_TO_PROSTAGLANDIN_E	0.0317594	0.22041	0.321776	0.790733	1.4999	19	5031, 1236, 5734, 6363
GOBP_PLATELET_DEGRANULATION	0.0142351	0.14109	0.38073	0.938258	1.49978	7	5341, 4067, 6812
GOBP_REGULATION_OF_STRESS_ACTIVATED_PROTEIN_KINASE_SIGNALING_CASCADE	0.00276824	0.0517641	0.431708	0.575741	1.49965	179	3553, 3552, 7185, 4067, 7124, 2122, 9770, 1236, 8877, 7498, 939, 3276, 344558, 7187, 26585, 6688, 4616, 3965, 7186, 91862, 4296, 6363, 653361, 3082, 80149, 2874, 6504, 284361, 4215, 2324, 650, 26191, 7422, 54910, 285613, 64581, 2185, 140885, 1647, 6317, 4055
GOBP_POSITIVE_REGULATION_OF_PROTEIN_EXPORT_FROM_NUCLEUS	0.0217746	0.176171	0.352488	0.799674	1.49948	17	3553, 2010
GOBP_NEGATIVE_REGULATION_OF_FIBROBLAST_PROLIFERATION	0.0470723	0.280983	0.321776	0.742997	1.4994	26	6648, 197358, 11314, 581, 2495, 2010, 11285, 26272
GOBP_MAMMALIAN_OOGENESIS_STAGE	0.0142351	0.14109	0.38073	0.937953	1.49929	7	5806, 7130
GOBP_ION_HOMEOSTASIS	9.03045e-05	0.00400733	0.538434	0.525237	1.49909	540	5031, 8477, 8614, 2357, 3718, 255231, 6556, 3552, 11151, 6648, 4499, 79689, 4502, 5172, 481, 261729, 4067, 5294, 578, 6505, 1535, 1594, 1236, 4302, 6781, 6352, 1233, 22821, 54757, 147138, 728, 5734, 7052, 55647, 2512, 729230, 479, 30968, 581, 2495, 9914, 1240, 79572, 5739, 9550, 51458, 341208, 4057, 1234, 1043, 6340, 2769, 23516, 3932, 10008, 10800, 29887, 6363, 8943, 552900, 3163, 2624, 10663, 5…
GOBP_CELL_RECOGNITION	0.0128629	0.132225	0.38073	0.610072	1.49886	113	5806, 11151, 3500, 3305, 921, 84868, 1236, 2219, 1794, 28638, 23210, 10666, 4897, 54538, 3514, 3507, 8851, 923, 6363, 8440, 226, 4685, 7852
GOBP_REGULATION_OF_GAP_JUNCTION_ASSEMBLY	0.0143941	0.141728	0.38073	0.937547	1.49864	7	3553, 187
GOBP_POSITIVE_REGULATION_OF_ANTIGEN_PROCESSING_AND_PRESENTATION	0.0249346	0.192231	0.352488	0.908427	1.49858	8	6556, 1236, 972, 6363
GOBP_MAST_CELL_MIGRATION	0.0140517	0.140848	0.38073	0.887042	1.49854	10	5293, 5228, 79890, 5880, 7422, 6777
GOBP_RIBOSOME_ASSEMBLY	0.0304536	0.213949	0.352488	0.652262	1.49828	58	23212, 51154, 84769, 708, 6208, 56342, 51388, 91695, 27341, 220717, 29997, 51335, 6209, 6193, 6223, 29777, 22907, 23246, 54475, 6122, 55794, 64963, 57647, 6152, 84231, 6234, 6175, 51116
GOBP_MATURE_B_CELL_DIFFERENTIATION	0.0378758	0.244752	0.321776	0.76406	1.49722	23	6482, 602, 3394, 6688, 4242, 1880, 2185, 112616, 23228, 56833, 3956
GOBP_ACTIN_FILAMENT_BASED_PROCESS	7.37427e-06	0.000482038	0.610527	0.519929	1.4971	661	5341, 2919, 8477, 3055, 57580, 27289, 4648, 148170, 4192, 3552, 57091, 6464, 11151, 399, 51225, 23406, 9535, 4542, 752, 7124, 3059, 2036, 89846, 23704, 1236, 146206, 7305, 6781, 7408, 89848, 256949, 6624, 7454, 5734, 359845, 23647, 9647, 116986, 3936, 1794, 64005, 3397, 11170, 5142, 9181, 79585, 7791, 9938, 30011, 10602, 7140, 51466, 5829, 11135, 5880, 5987, 9051, 9948, 10008, 58480, 3071, 8837, …
GOBP_EPITHELIAL_CELL_APOPTOTIC_PROCESS	0.0218014	0.176171	0.352488	0.623795	1.49706	85	4192, 3383, 7124, 5294, 637, 7538, 409, 8837, 2624, 5598, 5314, 79155, 7128, 3676, 51129, 7057, 28984, 10266, 6347, 3791, 283120
GOBP_POSITIVE_REGULATION_OF_CELL_SUBSTRATE_ADHESION	0.00591703	0.0845873	0.407018	0.609808	1.49658	110	57580, 4192, 57091, 5795, 1236, 708, 9647, 9806, 3037, 2523, 59339, 6376, 55612, 7422, 5155, 285613, 2185, 11078, 3791, 8829, 4739, 10519, 133584, 5034, 9448, 3675
GOBP_REGULATION_OF_MONOCYTE_DIFFERENTIATION	0.0220708	0.177122	0.352488	0.798126	1.49658	17	8111, 140685, 972, 3123, 2242, 920, 3635
GOBP_POSITIVE_REGULATION_OF_HEPATOCYTE_PROLIFERATION	0.015177	0.146743	0.38073	0.897589	1.49657	9	4192, 7124, 8837, 7128
GOBP_NATURAL_KILLER_CELL_ACTIVATION	0.0310022	0.216337	0.352488	0.651394	1.49629	58	50615, 11151, 4818, 2268, 5293, 84868, 7305, 914, 25807, 6504, 26191, 5788, 6777, 11334, 3600, 3560
GOBP_NUCLEOSIDE_CATABOLIC_PROCESS	0.0236298	0.185927	0.352488	0.782323	1.49628	20	7378, 7498, 60489, 4860, 51733, 51816, 4521, 200315
GOBP_MAMMARY_GLAND_EPITHELIAL_CELL_PROLIFERATION	0.0360946	0.238792	0.321776	0.746798	1.4958	25	1051, 374, 2876, 1969, 11331, 581
GOBP_POSITIVE_REGULATION_OF_NEUTROPHIL_ACTIVATION	0.0117911	0.125819	0.38073	0.940126	1.49548	6	7124, 3689, 5724
GOBP_ICOSANOID_BIOSYNTHETIC_PROCESS	0.0393765	0.251952	0.321776	0.689841	1.49534	38	3553, 5743, 80142, 241, 5730, 50487, 972
GOBP_REGULATION_OF_ANATOMICAL_STRUCTURE_MORPHOGENESIS	1.15445e-05	0.000695213	0.593325	0.515464	1.49508	751	3576, 3553, 3687, 3055, 57580, 27289, 148170, 2752, 100506013, 4192, 3552, 57091, 11151, 7453, 399, 51225, 9962, 168667, 6696, 2268, 752, 7124, 2535, 26051, 6774, 10501, 393, 5293, 5228, 89846, 54583, 114804, 3689, 1969, 7940, 9510, 8877, 708, 192111, 51177, 7804, 728, 26585, 11178, 11331, 729230, 23670, 1382, 126374, 23316, 3037, 3397, 306, 30011, 10602, 11135, 5880, 55843, 22846, 2523, 30812, 9…
GOBP_PYRIMIDINE_NUCLEOSIDE_MONOPHOSPHATE_BIOSYNTHETIC_PROCESS	0.0364569	0.239127	0.321776	0.829175	1.49506	14	1635, 7378, 83549, 1723
GOBP_REGULATION_OF_ALCOHOL_BIOSYNTHETIC_PROCESS	0.0416556	0.261631	0.321776	0.686756	1.49503	39	5341, 5031, 1594, 1181, 5724, 348, 650, 23541, 2185
GOBP_AMINO_ACID_IMPORT	0.0416556	0.261631	0.321776	0.686735	1.49498	39	7124, 6505, 11254, 6533, 6542, 6529, 118980
GOBP_MACROPHAGE_APOPTOTIC_PROCESS	0.0301292	0.21294	0.352488	0.86389	1.49492	11	80301, 1234, 1514
GOBP_MACROPHAGE_MIGRATION	0.0415033	0.261249	0.321776	0.679261	1.49474	42	255231, 4192, 5919, 6352, 728, 729230, 1240, 6376, 6504, 7057, 6347, 2185, 1524, 5025, 79647
GOBP_MYD88_DEPENDENT_TOLL_LIKE_RECEPTOR_SIGNALING_PATHWAY	0.0250795	0.192231	0.352488	0.780486	1.49277	20	10318, 11314, 3656, 11213, 3654, 3659, 7096, 51311, 10333, 7097
GOBP_NEGATIVE_REGULATION_OF_TYROSINE_PHOSPHORYLATION_OF_STAT_PROTEIN	0.02518	0.192231	0.352488	0.850684	1.49141	12	8651, 9021, 10019
GOBP_REGULATION_OF_SIGNALING_RECEPTOR_ACTIVITY	0.0119219	0.126989	0.38073	0.605132	1.49117	107	7262, 116372, 6464, 7124, 4585, 374, 7039, 5328, 26585, 729230, 4043, 1839, 10068, 653361, 11006, 85358, 149111, 8440, 6714, 79643, 150, 6347, 2185, 255738, 3460, 8829, 10268, 3091, 3065, 5580
GOBP_REELIN_MEDIATED_SIGNALING_PATHWAY	0.0268404	0.200073	0.352488	0.903816	1.49098	8	6776, 7804, 1398, 7436
GOBP_DEOXYRIBONUCLEOSIDE_CATABOLIC_PROCESS	0.0146787	0.143742	0.38073	0.936644	1.48994	6	7498, 4860
GOBP_LACTATE_TRANSMEMBRANE_TRANSPORT	0.00377725	0.0637713	0.431708	0.977973	1.48976	5	9123, 6566
GOBP_POSITIVE_REGULATION_OF_MAST_CELL_ACTIVATION_INVOLVED_IN_IMMUNE_RESPONSE	0.025769	0.194591	0.352488	0.849547	1.48942	12	2268, 3566, 50487, 2624, 6812, 6850
GOBP_CELLULAR_RESPONSE_TO_FLUID_SHEAR_STRESS	0.0240597	0.187572	0.352488	0.790358	1.48917	18	5743, 3037, 5598, 6714, 2185
GOBP_INTRINSIC_APOPTOTIC_SIGNALING_PATHWAY_IN_RESPONSE_TO_OSMOTIC_STRESS	0.0183814	0.161401	0.352488	0.931051	1.48826	7	5743, 9181
GOBP_NEGATIVE_REGULATION_OF_TRANSFORMING_GROWTH_FACTOR_BETA_PRODUCTION	0.031919	0.22072	0.321776	0.860034	1.48824	11	10859, 7305, 100133941, 1001, 25987
GOBP_NEGATIVE_REGULATION_OF_OSSIFICATION	0.039505	0.251952	0.321776	0.742954	1.4881	25	5552, 4192, 50964, 359845, 26585, 83999, 1230, 2185, 3091
GOBP_ACTIVATED_T_CELL_PROLIFERATION	0.0399272	0.254089	0.321776	0.686411	1.4879	38	3718, 29126, 80380, 9466, 8744, 3965, 3594, 11006, 6504, 6777, 10385, 2534, 3620, 100133941
GOBP_MEMBRANE_RAFT_LOCALIZATION	0.0284286	0.204921	0.352488	0.901606	1.48733	8	1794, 914, 128240, 5788, 4118
GOBP_REGULATION_OF_ENDOCYTOSIS	0.00546654	0.080611	0.407018	0.572052	1.48731	175	10859, 8862, 100506013, 192683, 929, 11314, 8877, 26585, 409, 79890, 4043, 3071, 79772, 6363, 30844, 2624, 718, 348, 55738, 408, 23208, 10825, 7422, 6714, 9784
GOBP_MYELOID_CELL_HOMEOSTASIS	0.00450267	0.0711496	0.407018	0.588329	1.48703	143	3718, 4067, 6774, 578, 5293, 3059, 10320, 3276, 10019, 729230, 6688, 7538, 84456, 581, 5142, 6208, 23210, 3071, 2624, 5600, 2113, 28982, 7422, 211, 10107, 6777, 3635, 129138, 6223
GOBP_POSITIVE_REGULATION_OF_BROWN_FAT_CELL_DIFFERENTIATION	0.0331122	0.226513	0.321776	0.859329	1.48702	11	5743, 9580
GOBP_REGULATION_OF_THYMOCYTE_APOPTOTIC_PROCESS	0.019774	0.16737	0.352488	0.891461	1.48635	9	3718, 101, 3091
GOBP_POSITIVE_REGULATION_OF_CELL_DIFFERENTIATION	3.64202e-05	0.00186941	0.557332	0.515432	1.4861	669	3553, 5743, 8651, 57580, 9021, 4192, 57091, 10439, 54440, 8111, 399, 9840, 6648, 7133, 168455, 4067, 7124, 1051, 6774, 5919, 3726, 3059, 140685, 259307, 7535, 10288, 1594, 57165, 6533, 2118, 7305, 1052, 101, 708, 3122, 7804, 939, 9750, 7052, 3276, 6195, 26585, 3566, 84807, 1382, 8744, 23316, 3037, 7538, 409, 1240, 9181, 9308, 4897, 4860, 50487, 4057, 3575, 3570, 51222, 864, 3965, 972, 30812, 5320…
GOBP_ADAPTATION_OF_SIGNALING_PATHWAY	0.0265868	0.198959	0.352488	0.838261	1.48579	13	8862, 100506013, 409, 157, 408, 156
GOBP_REGULATION_OF_PROTEIN_CONTAINING_COMPLEX_ASSEMBLY	0.000825529	0.0217223	0.477271	0.538904	1.48565	346	5341, 3055, 148170, 50964, 11151, 7453, 4210, 23406, 129293, 197358, 7124, 637, 578, 3059, 1236, 146206, 4312, 7408, 89848, 256949, 115362, 6624, 147138, 5734, 3936, 56926, 581, 10602, 51466, 7186, 11135, 3071, 8851, 64857, 54434, 8440, 29997, 348, 55612, 7422, 6714, 9873, 2242, 5216, 6812, 10093, 56937, 64581, 2185, 11078, 5830, 9168, 7040, 1191, 28988, 56919
GOBP_ANTRAL_OVARIAN_FOLLICLE_GROWTH	0.0212584	0.174659	0.352488	0.929083	1.48512	7	5806, 7130
GOBP_POSITIVE_REGULATION_OF_PSEUDOPODIUM_ASSEMBLY	0.026947	0.200477	0.352488	0.847064	1.48506	12	148170, 1236, 10602, 11135
GOBP_NEGATIVE_REGULATION_OF_CELL_ADHESION_MOLECULE_PRODUCTION	0.000312473	0.0101693	0.498493	0.995561	1.48498	4	3576, 4855
GOBP_MYELOID_LEUKOCYTE_CYTOKINE_PRODUCTION	0.0461541	0.277723	0.321776	0.711314	1.48489	30	10859, 8013, 11213, 972, 7805, 814, 8482, 7043, 7040
GOBP_POSITIVE_REGULATION_OF_OSTEOCLAST_DIFFERENTIATION	0.0412775	0.260042	0.321776	0.823414	1.48468	14	8111, 7124, 7305, 50604, 133522, 1230
GOBP_KILLING_OF_CELLS_OF_ANOTHER_ORGANISM	0.0267462	0.199761	0.352488	0.747158	1.48465	24	4843, 4069, 55894, 4057, 10578, 6283, 140823, 64581, 6223, 1673, 353144, 6850
GOBP_INFLAMMATORY_RESPONSE_TO_WOUNDING	0.0361892	0.238805	0.321776	0.807462	1.48461	15	4192, 3552, 729230, 7076, 7040, 3091
GOBP_POSITIVE_REGULATION_OF_SIGNALING	6.59413e-08	7.40882e-06	0.704976	0.498719	1.48418	1312	5008, 5031, 5329, 3553, 8477, 5743, 8651, 11156, 2752, 100506013, 3552, 81030, 57091, 285016, 50486, 7185, 6464, 3383, 8111, 168667, 9840, 8447, 6696, 2268, 79156, 5795, 8682, 4067, 7124, 929, 5294, 6774, 637, 4318, 578, 5293, 3059, 6505, 6398, 374, 11314, 84868, 7535, 2876, 9770, 10783, 10288, 1535, 1594, 1236, 6764, 7305, 10870, 7039, 84433, 23533, 51284, 101, 8877, 7498, 6352, 708, 6396, 107, …
GOBP_RESPONSE_TO_OXYGEN_CONTAINING_COMPOUND	1.15973e-07	1.24924e-05	0.704976	0.499916	1.48417	1219	3576, 2919, 5031, 3553, 2920, 10859, 8614, 366, 5743, 3055, 8651, 3718, 4016, 1958, 6556, 1439, 2752, 116372, 9021, 3274, 3552, 6464, 3383, 8111, 2867, 9962, 249, 6648, 10318, 6696, 4843, 7133, 79931, 4067, 7124, 5327, 1051, 929, 5294, 6774, 83667, 4318, 5919, 6776, 26, 578, 125111, 3394, 6505, 374, 54583, 84868, 8013, 2876, 29126, 10288, 1535, 1594, 22904, 1236, 2101, 10287, 6781, 80380, 10865, …
GOBP_POSITIVE_REGULATION_OF_PEPTIDYL_TYROSINE_PHOSPHORYLATION	0.00500715	0.0765894	0.407018	0.591264	1.48406	134	5008, 57091, 285016, 5795, 4067, 7124, 3059, 374, 7039, 6352, 7804, 26585, 409, 9181, 3570, 972, 1839, 50604, 653361, 3082, 30844, 7422, 5788, 5155, 6714, 80725, 8784, 84632, 150, 920, 3600, 64581, 2185, 7040, 8829, 2534
GOBP_BONE_MINERALIZATION	0.014219	0.14109	0.38073	0.60696	1.48384	98	5743, 5552, 249, 2268, 1594, 22904, 359845, 26585, 4057, 2201, 29887, 650, 1230, 7043, 56975, 2185, 7040, 3091, 7481
GOBP_POSITIVE_REGULATION_OF_UNSATURATED_FATTY_ACID_BIOSYNTHETIC_PROCESS	0.0215781	0.175686	0.352488	0.928273	1.48382	7	3553, 5743, 50487, 972
GOBP_T_HELPER_CELL_LINEAGE_COMMITMENT	0.0331122	0.226513	0.321776	0.857448	1.48377	11	6774, 10538, 6693, 114836, 3570, 3594, 3662
GOBP_REGULATION_OF_OSSIFICATION	0.0115526	0.12497	0.38073	0.609018	1.48361	95	5552, 4192, 50964, 1594, 2101, 5734, 359845, 26585, 4057, 2201, 860, 83999, 650, 1230, 7043, 56975, 2185, 7040
GOBP_REGULATION_OF_TRANSLATION_IN_RESPONSE_TO_ENDOPLASMIC_RETICULUM_STRESS	0.0331122	0.226513	0.321776	0.857202	1.48334	11	83667, 23645, 8440
GOBP_CYTOPLASMIC_SEQUESTERING_OF_TRANSCRIPTION_FACTOR	0.0418801	0.262756	0.321776	0.822622	1.48325	14	4794, 4188, 4793
GOBP_POSITIVE_REGULATION_OF_MEMBRANE_PROTEIN_ECTODOMAIN_PROTEOLYSIS	0.037366	0.243028	0.321776	0.806013	1.48195	15	3553, 7133, 7124, 101, 348, 150
GOBP_MULTICELLULAR_ORGANISMAL_IRON_ION_HOMEOSTASIS	0.0231764	0.183302	0.352488	0.926812	1.48149	7	6556, 4891, 114781
GOBP_RIBONUCLEOSIDE_METABOLIC_PROCESS	0.0539191	0.297225	0.321776	0.734101	1.48145	26	7378, 7498, 60489, 4860, 51816, 26258, 200315, 3251
GOBP_CELLULAR_RESPONSE_TO_INTERFERON_GAMMA	0.0260913	0.195825	0.352488	0.611853	1.48037	88	3055, 8651, 4843, 7124, 3394, 115362, 6352, 7454, 115361, 55647, 3113, 7791, 3965, 6364, 6363, 3594, 3659, 6376, 199, 6812, 6347, 71, 140885
GOBP_DEOXYRIBONUCLEOSIDE_MONOPHOSPHATE_CATABOLIC_PROCESS	0.0172508	0.155582	0.352488	0.876272	1.48035	10	7378, 7498, 4860, 30833, 51733, 1890, 10591
GOBP_POSITIVE_REGULATION_OF_MYELINATION	0.0385429	0.248022	0.321776	0.804896	1.47989	15	3687, 745, 7133, 3082, 8530
GOBP_DEFENSE_RESPONSE_TO_FUNGUS	0.0433108	0.269187	0.321776	0.718844	1.47943	28	81030, 23406, 5919, 6688, 4057, 1511, 10578, 6283, 26525, 64581, 1524, 55223
GOBP_HEART_VALVE_FORMATION	0.034902	0.234767	0.321776	0.85494	1.47943	11	10439, 6662, 161882
GOBP_RESPONSE_TO_CORTICOSTEROID	0.010201	0.115851	0.38073	0.601198	1.47908	117	5743, 4192, 249, 7124, 5327, 374, 1535, 6781, 5724, 4129, 7538, 306, 11170, 5069, 3490, 8837, 6155, 133522, 6714, 199
GOBP_NEGATIVE_REGULATION_OF_ADAPTIVE_IMMUNE_RESPONSE	0.0502986	0.289991	0.321776	0.671972	1.4787	42	10859, 3718, 84868, 259307, 3566, 9466, 3575, 5987, 64092, 3071, 11006, 80149, 6504, 5788
GOBP_NEGATIVE_REGULATION_OF_CELLULAR_RESPONSE_TO_INSULIN_STIMULUS	0.0362518	0.239012	0.321776	0.706023	1.47862	31	3553, 8651, 9021, 5791
GOBP_POSITIVE_REGULATION_OF_IMMATURE_T_CELL_PROLIFERATION	0.000977552	0.0248383	0.45506	0.99123	1.47852	4	3553, 3552
GOBP_NEURON_MATURATION	0.0346102	0.233421	0.321776	0.68732	1.47847	37	8578, 27289, 4897, 718, 4929, 6376, 375790, 9334, 4204, 1028
GOBP_ENDOTHELIAL_CELL_PROLIFERATION	0.00719758	0.0944205	0.407018	0.5952	1.47805	127	8862, 100506013, 4192, 168667, 7124, 26051, 6774, 6776, 5293, 5228, 1535, 1969, 7498, 8828, 22846, 2523, 2624, 348, 284361, 3676, 2324, 650, 7422, 5155, 116844, 3725, 7057, 28984, 441478, 6347, 3791, 8829, 51157, 3164, 64102, 3091, 10016
GOBP_REGULATION_OF_ADIPONECTIN_SECRETION	0.0250944	0.192231	0.352488	0.924096	1.47714	7	3553, 26056
GOBP_BICARBONATE_TRANSPORT	0.039518	0.251952	0.321776	0.791854	1.47711	16	5172, 51700, 115019, 7439, 1080, 64116
GOBP_MATURATION_OF_SSU_RRNA_FROM_TRICISTRONIC_RRNA_TRANSCRIPT_SSU_RRNA_5_8S_RRNA_LSU_RRNA	0.0422934	0.264697	0.321776	0.687201	1.47667	36	23212, 6208, 85395, 705, 6227, 27340, 6223, 29777, 10607, 84294, 88745, 9277, 64963, 2068, 57647, 25879, 6217, 8602, 84916, 55720, 57050
GOBP_REGULATION_OF_RECEPTOR_BINDING	0.026976	0.200498	0.352488	0.783532	1.4763	18	7262, 4318, 255738, 8829, 489, 5334, 23228
GOBP_POSITIVE_REGULATION_OF_MAP_KINASE_ACTIVITY	0.0167453	0.153928	0.352488	0.601657	1.47622	102	3553, 7124, 5294, 7039, 23533, 101, 7186, 3654, 4296, 6363, 7422, 5788, 5155, 6714, 6283, 7057, 150, 8325, 2185, 7040, 10333, 100133941, 3265
GOBP_NEGATIVE_REGULATION_OF_INTERLEUKIN_1_BETA_PRODUCTION	0.0300112	0.212775	0.352488	0.771757	1.47607	20	1992, 4210, 409, 11006, 80149, 7128, 6376, 1524, 5371
GOBP_NEGATIVE_REGULATION_OF_FIBROBLAST_GROWTH_FACTOR_RECEPTOR_SIGNALING_PATHWAY	0.0288845	0.207426	0.352488	0.787137	1.47597	17	8862, 81848, 7057, 2817
GOBP_REGULATION_OF_POSTSYNAPSE_ORGANIZATION	0.0212389	0.174659	0.352488	0.629598	1.47501	67	5552, 51225, 10288, 7804, 23316, 8828, 4897, 8851, 85358, 348, 80725, 2534, 28988
GOBP_PUTRESCINE_METABOLIC_PROCESS	0.0188623	0.1632	0.352488	0.927172	1.47487	6	26, 6303, 113451
GOBP_PYRIMIDINE_NUCLEOSIDE_METABOLIC_PROCESS	0.0278508	0.203113	0.352488	0.782724	1.47478	18	7378, 60489, 51733, 1890, 200315
GOBP_RESPONSE_TO_TUMOR_NECROSIS_FACTOR	0.00794219	0.0994139	0.38073	0.563352	1.47446	192	3576, 5743, 7185, 7133, 7124, 929, 1535, 8877, 6352, 58191, 7187, 1984, 83483, 3037, 7538, 9181, 7186, 10068, 6364, 6363, 330, 7805, 2671, 80149, 10673, 9825, 7128, 2874, 2643, 6376, 7412, 7057, 8784
GOBP_PYRIMIDINE_DEOXYRIBONUCLEOTIDE_METABOLIC_PROCESS	0.0189503	0.16358	0.352488	0.763965	1.47418	21	1635, 7378, 30833, 51733, 1890, 79077
GOBP_REGULATION_OF_COMPLEMENT_ACTIVATION	0.0304922	0.213949	0.352488	0.831632	1.47404	13	3553, 708, 11331, 718
GOBP_NEGATIVE_REGULATION_OF_LYMPHOCYTE_DIFFERENTIATION	0.0368252	0.240871	0.321776	0.685147	1.47379	37	8651, 3718, 4192, 3566, 864, 972, 11006, 80149, 3659, 861, 441478
GOBP_REGULATION_OF_VASCULAR_PERMEABILITY	0.0439306	0.270952	0.321776	0.685736	1.47353	36	11156, 5795, 83483, 348, 7122, 7422, 6714, 10266, 634, 7040
GOBP_REGULATION_OF_SMALL_GTPASE_MEDIATED_SIGNAL_TRANSDUCTION	0.00208265	0.0425885	0.431708	0.546645	1.47348	265	117289, 8477, 57580, 27128, 23526, 64926, 5294, 393, 22898, 89846, 7409, 5909, 50861, 22821, 9901, 9750, 7052, 1794, 23108, 9181, 9938, 64333, 257106, 55843, 58480, 81848, 396, 55379, 9754, 201176, 54509, 57636, 348, 55738, 27334, 408, 221002, 51291, 6714, 6494
GOBP_POSITIVE_REGULATION_OF_PROTEIN_CONTAINING_COMPLEX_ASSEMBLY	0.00521257	0.0784898	0.407018	0.56882	1.47334	172	5341, 3055, 148170, 7453, 129293, 7124, 637, 578, 1236, 146206, 4312, 7408, 89848, 115362, 6624, 3936, 581, 10602, 51466, 11135, 3071, 8851, 8440, 55612, 7422, 6714, 9873, 2242, 5216, 64581, 2185, 7040, 1191, 56919
GOBP_HOMOTYPIC_CELL_CELL_ADHESION	0.0341934	0.231017	0.321776	0.618254	1.47283	76	5341, 5329, 83706, 4067, 5294, 6352, 10019
GOBP_PROGESTERONE_BIOSYNTHETIC_PROCESS	0.00211736	0.0429537	0.431708	0.987366	1.47275	4	1958, 133
GOBP_NEUTROPHIL_MEDIATED_CYTOTOXICITY	0.019388	0.165539	0.352488	0.871716	1.47265	10	54210, 1511, 11334
GOBP_10_FORMYLTETRAHYDROFOLATE_METABOLIC_PROCESS	0.0191847	0.164674	0.352488	0.925633	1.47242	6	25902, 441024
GOBP_MHC_CLASS_II_BIOSYNTHETIC_PROCESS	0.037885	0.244752	0.321776	0.850862	1.47237	11	6556, 6688, 4261
GOBP_REGULATION_OF_HORMONE_SECRETION	0.00799199	0.0998077	0.38073	0.574128	1.47209	158	5008, 3553, 2752, 131177, 8111, 2867, 8447, 6696, 4843, 7124, 6352
GOBP_RESPIRATORY_BURST	0.0445778	0.273182	0.321776	0.710194	1.4719	29	3055, 6556, 5294, 5293, 1535, 1043, 5880, 653361, 79415, 4688, 3512, 64581, 6223
GOBP_REGULATION_OF_MEMBRANE_PROTEIN_ECTODOMAIN_PROTEOLYSIS	0.047619	0.281918	0.287857	0.753232	1.47186	22	3553, 7133, 7124, 101, 348, 7076, 150
GOBP_LEUKOCYTE_MIGRATION_INVOLVED_IN_INFLAMMATORY_RESPONSE	0.0432503	0.269144	0.321776	0.800293	1.47143	15	4192, 2867, 7124, 101, 6376, 6504
GOBP_SECRETION	3.26119e-05	0.00172011	0.557332	0.510821	1.47114	664	5008, 5341, 3553, 10859, 366, 8862, 3055, 2752, 131177, 3274, 3552, 80142, 11151, 8111, 2867, 7127, 8447, 4818, 6696, 2268, 4843, 7133, 261729, 4067, 7124, 192683, 5294, 6776, 5293, 11314, 8013, 3689, 1535, 6781, 5730, 101, 7498, 6352, 2979, 1731, 107, 5724, 91683, 64600, 3566, 729230, 6688, 4129, 64005, 306, 6529, 284021, 50487, 8825, 3965, 10652, 972, 80331, 5880, 5320, 8832, 4830, 497189, 3081…
GOBP_POSITIVE_REGULATION_OF_CYTOSKELETON_ORGANIZATION	0.00457117	0.0716787	0.407018	0.570474	1.47091	169	5341, 8477, 3055, 148170, 10763, 3059, 1236, 146206, 7408, 89848, 7454, 9647, 3397, 10602, 51466, 5829, 11135, 5987, 9948, 3071, 8851, 11346, 8440, 6376, 9873, 28984, 2242, 5216, 7043, 2185, 8829
GOBP_POSITIVE_REGULATION_OF_INTEGRIN_ACTIVATION	0.0237594	0.18618	0.352488	0.882187	1.47089	9	5341, 55612, 6714
GOBP_REGULATION_OF_DENDRITIC_CELL_ANTIGEN_PROCESSING_AND_PRESENTATION	0.019388	0.165539	0.352488	0.870673	1.47089	10	6556, 1236, 972, 6363, 7057
GOBP_REGULATION_OF_ANION_TRANSPORT	0.0368252	0.240871	0.321776	0.640921	1.47045	60	3553, 3552, 7124, 1051, 6781, 5724, 6529, 50487
GOBP_POSITIVE_REGULATION_OF_COLLAGEN_METABOLIC_PROCESS	0.034673	0.233433	0.321776	0.768779	1.47037	20	8710, 409, 861, 28984, 7043, 7040, 51430, 5345
GOBP_PROSTANOID_BIOSYNTHETIC_PROCESS	0.0613534	0.313447	0.321776	0.728585	1.47032	26	3553, 5743, 80142, 5730, 50487, 972, 127281
GOBP_NATURAL_KILLER_CELL_MEDIATED_IMMUNITY	0.0306212	0.21446	0.352488	0.649565	1.47018	54	10859, 5272, 11151, 4818, 84868, 7409, 114836, 3002, 409, 10666, 4068, 3965, 5817, 10225, 2671, 6777, 634, 127544
GOBP_EMBRYONIC_CAMERA_TYPE_EYE_FORMATION	0.0373474	0.243028	0.321776	0.891147	1.47008	8	220, 5629
GOBP_POSITIVE_REGULATION_OF_HISTONE_PHOSPHORYLATION	0.0279714	0.203158	0.352488	0.919471	1.46975	7	3553, 8986
GOBP_NEGATIVE_REGULATION_OF_OXIDATIVE_STRESS_INDUCED_INTRINSIC_APOPTOTIC_SIGNALING_PATHWAY	0.029309	0.209147	0.352488	0.780013	1.46967	18	6648, 2876, 5598, 3091, 8876, 10131, 207
GOBP_REGULATION_OF_MAP_KINASE_ACTIVITY	0.00563193	0.0817883	0.407018	0.572587	1.46949	164	3553, 5795, 4067, 7124, 5294, 11314, 7039, 23533, 101, 10019, 11213, 7186, 81848, 3654, 4296, 6363, 28951, 348, 650, 26191, 7422, 5788, 5155, 6714, 6283, 7057, 54900, 150, 8325, 2185, 7040, 1849, 6317, 10333, 100133941, 5580, 3265, 5997
GOBP_NEGATIVE_REGULATION_OF_BLOOD_CIRCULATION	0.034673	0.233433	0.321776	0.768278	1.46942	20	7124, 5294, 125111, 80149, 156
GOBP_POSITIVE_REGULATION_OF_CELL_KILLING	0.051398	0.292579	0.321776	0.667656	1.4692	42	4843, 7409, 7305, 3122, 114836, 6688, 10666, 4068, 5817, 3594, 3123, 5788, 6777, 64581, 3133
GOBP_NEGATIVE_REGULATION_OF_MAP_KINASE_ACTIVITY	0.0400004	0.254089	0.321776	0.646961	1.46891	55	3553, 5795, 4067, 11314, 10019, 11213, 81848, 348, 650, 26191, 54900, 1849, 6317, 5580, 5997
GOBP_FIBROBLAST_GROWTH_FACTOR_RECEPTOR_SIGNALING_PATHWAY	0.0400004	0.254089	0.321776	0.646945	1.46887	55	8862, 81848, 860, 7057, 56975, 6909, 64094, 23767, 9158, 2817
GOBP_CELL_CELL_RECOGNITION	0.0448836	0.274747	0.321776	0.677456	1.46849	38	11151, 3305, 84868, 1236, 1794, 923, 6363, 8440, 226
GOBP_NEGATIVE_REGULATION_OF_ARP2_3_COMPLEX_MEDIATED_ACTIN_NUCLEATION	0.0204744	0.170575	0.352488	0.922988	1.46821	6	9535, 57175
GOBP_PATTERN_RECOGNITION_RECEPTOR_SIGNALING_PATHWAY	0.00711439	0.0938118	0.407018	0.574616	1.46806	150	2867, 10318, 79931, 4067, 7124, 929, 11314, 84868, 1535, 3656, 51284, 708, 2219, 7187, 11331, 409, 118788, 11213, 4057, 3965, 6397, 51296, 1520, 3654, 330, 89870, 79155, 85364, 29997, 3659, 7128, 2874, 26191, 3662, 23643, 9261, 64581, 81622, 23180, 2319, 7096, 55666, 51311, 7867, 10333
GOBP_PYRIMIDINE_NUCLEOTIDE_CATABOLIC_PROCESS	0.0318558	0.220682	0.321776	0.782657	1.46757	17	7378, 57089, 30833, 51733, 1890, 79077
GOBP_ACTIN_FILAMENT_POLYMERIZATION	0.00563578	0.0817883	0.407018	0.580619	1.46755	143	3055, 57580, 148170, 11151, 23406, 3059, 1236, 146206, 7408, 89848, 256949, 7454, 11170, 79585, 10602, 51466, 11135, 9051, 3071, 64857, 54434, 8440, 9873, 199, 5216, 10093, 2185, 11078, 9168, 28988
GOBP_ENDODERM_DEVELOPMENT	0.0459009	0.277072	0.321776	0.637365	1.46681	59	100506013, 1844, 4318, 3689, 3676, 1284, 1847, 1846, 3065, 3624
GOBP_PROTEIN_LOCALIZATION_TO_NUCLEOLUS	0.0503162	0.289991	0.321776	0.813387	1.4666	14	2752, 23212, 29997, 25885, 705
GOBP_REGULATION_OF_EXTRINSIC_APOPTOTIC_SIGNALING_PATHWAY	0.00844187	0.103587	0.38073	0.590528	1.4665	128	3553, 3552, 50486, 7185, 3383, 8682, 7124, 637, 2876, 147138, 51330, 9181, 7186, 81618, 8837, 3082, 5598, 29949, 7128, 6376, 5788, 4118, 6714, 7057
GOBP_CELLULAR_RESPONSE_TO_GAMMA_RADIATION	0.048828	0.284851	0.321776	0.712491	1.46636	28	1958, 1535, 3265, 1026
GOBP_MINERALOCORTICOID_METABOLIC_PROCESS	0.0206092	0.171512	0.352488	0.867976	1.46633	10	1181, 650, 654
GOBP_METAL_ION_TRANSPORT	0.000122433	0.00495433	0.518848	0.513076	1.46626	544	5031, 10859, 8614, 5743, 3718, 255231, 6556, 30818, 3770, 11151, 9962, 79689, 93589, 481, 261729, 4067, 5294, 578, 6505, 23704, 11254, 10288, 1535, 1594, 57165, 6533, 1236, 6236, 4302, 6781, 6352, 22821, 3738, 10267, 80228, 3782, 2512, 479, 114789, 30968, 219527, 581, 5142, 6529, 2495, 409, 9914, 341208, 4057, 1234, 6340, 5987, 23516, 3932, 8832, 10008, 10800, 6363, 140803, 117531, 3934, 3752, 63…
GOBP_NEGATIVE_REGULATION_OF_DENDRITIC_CELL_APOPTOTIC_PROCESS	0.0282911	0.204691	0.352488	0.917229	1.46617	7	10859, 1236, 6363
GOBP_REGULATION_OF_FC_RECEPTOR_MEDIATED_STIMULATORY_SIGNALING_PATHWAY	0.0209146	0.173111	0.352488	0.867726	1.46591	10	5795, 4067, 10666, 5788
GOBP_DEVELOPMENT_OF_SECONDARY_SEXUAL_CHARACTERISTICS	0.0405394	0.256528	0.321776	0.888601	1.46588	8	374, 11331, 581, 6777
GOBP_POSITIVE_REGULATION_OF_MONOCYTE_CHEMOTAXIS	0.044272	0.271961	0.321776	0.785725	1.46568	16	6352, 729230, 199, 1230, 1524
GOBP_POSITIVE_REGULATION_OF_CELL_PROLIFERATION_INVOLVED_IN_KIDNEY_DEVELOPMENT	0.0282911	0.204691	0.352488	0.91686	1.46558	7	1958, 8710, 3570, 8837, 5155
GOBP_PROGRAMMED_CELL_DEATH	2.96847e-08	3.49274e-06	0.733762	0.487934	1.46548	1515	597, 5329, 3553, 10859, 8477, 5743, 5552, 3055, 7262, 3718, 1958, 9021, 220, 5272, 4192, 30818, 917, 10763, 3552, 50515, 81030, 50486, 7185, 10439, 6464, 11151, 3383, 1271, 6482, 4818, 6648, 4843, 400916, 79156, 7133, 84957, 8682, 4067, 81567, 7124, 1051, 921, 929, 5294, 637, 602, 4318, 578, 5293, 3059, 6505, 2122, 9214, 22809, 2876, 9770, 10783, 29126, 114804, 3689, 1969, 1236, 7305, 7039, 84433…
GOBP_VIRAL_RNA_GENOME_REPLICATION	0.0600989	0.31046	0.321776	0.699359	1.4651	32	3576, 60489
GOBP_POSITIVE_REGULATION_OF_RHO_PROTEIN_SIGNAL_TRANSDUCTION	0.0494407	0.287475	0.321776	0.74756	1.46489	23	8477, 27334, 408
GOBP_INOSITOL_TRISPHOSPHATE_BIOSYNTHETIC_PROCESS	0.0282911	0.204691	0.352488	0.91627	1.46463	7	5031, 5724, 2185
GOBP_REGULATION_OF_CELL_DEATH	4.0959e-07	3.96525e-05	0.674963	0.492662	1.46437	1251	597, 5329, 3553, 10859, 5743, 3055, 7262, 3718, 1958, 9021, 220, 5272, 4192, 917, 10763, 3552, 50515, 81030, 50486, 7185, 10439, 6464, 11151, 3383, 9962, 1271, 6482, 6648, 4843, 79156, 7133, 8682, 4067, 81567, 7124, 1051, 5294, 637, 602, 4318, 578, 5293, 3059, 6505, 2122, 9214, 22809, 8013, 2876, 9770, 29126, 114804, 3689, 6533, 1236, 7305, 7039, 84433, 101, 8877, 6352, 22806, 708, 55210, 25824, …
GOBP_INOSITOL_TRISPHOSPHATE_METABOLIC_PROCESS	0.0420612	0.263676	0.321776	0.846233	1.46436	11	5031, 5724, 3705, 2185
GOBP_NEGATIVE_REGULATION_OF_T_HELPER_CELL_DIFFERENTIATION	0.0353225	0.236142	0.321776	0.826073	1.46418	13	3718, 3566, 80149
GOBP_POSITIVE_REGULATION_OF_NEUROINFLAMMATORY_RESPONSE	0.0411778	0.259627	0.321776	0.887516	1.46409	8	3553, 7124
GOBP_MACROPHAGE_CYTOKINE_PRODUCTION	0.049505	0.287475	0.287857	0.780615	1.46374	17	10859, 11213, 972, 7805, 8482, 7043, 7040
GOBP_NEGATIVE_REGULATION_OF_LEUKOCYTE_DEGRANULATION	0.0352191	0.235863	0.321776	0.834894	1.46373	12	11314, 729230, 6688, 3965, 8832, 3071, 634, 613
GOBP_CELL_REDOX_HOMEOSTASIS	0.0614321	0.31364	0.321776	0.684274	1.46263	35	6556, 4843, 2876, 25824, 552900, 84329, 7296, 10549, 30001, 112398
GOBP_NEGATIVE_REGULATION_OF_NEURON_APOPTOTIC_PROCESS	0.0184565	0.161505	0.352488	0.595986	1.46231	102	4192, 10763, 11151, 1271, 6648, 1051, 6505, 101, 116986, 9466, 581, 409, 50487, 80331, 4929, 3068, 348, 6376, 3725, 6812, 7043, 6347, 2730, 2185, 8829, 1524
GOBP_PYRIMIDINE_RIBONUCLEOSIDE_MONOPHOSPHATE_METABOLIC_PROCESS	0.0377377	0.24449	0.321776	0.82487	1.46205	13	7378, 30833, 51733, 83549, 1723
GOBP_ACTIVATION_OF_PHOSPHOLIPASE_D_ACTIVITY	0.0141283	0.14109	0.38073	0.959457	1.46156	5	6352, 378
GOBP_POSITIVE_REGULATION_OF_INOSITOL_TRISPHOSPHATE_BIOSYNTHETIC_PROCESS	0.00555912	0.0814486	0.407018	0.979733	1.46137	4	5031, 5028
GOBP_POSITIVE_REGULATION_OF_PROTEIN_PHOSPHORYLATION	0.000170843	0.00646837	0.518848	0.510956	1.46123	555	5008, 5329, 3553, 5743, 8651, 1958, 6556, 3937, 57091, 285016, 5795, 4067, 7124, 5294, 4318, 5919, 3059, 6505, 374, 5228, 11314, 9770, 1236, 7039, 23533, 101, 8877, 6352, 54757, 7804, 26585, 116986, 11331, 9966, 8412, 896, 409, 9181, 4057, 3570, 7186, 972, 8797, 1839, 3654, 3071, 50604, 10044, 4296, 8851, 923, 6363, 84922, 653361, 3082, 30844, 3123, 718, 148932, 55615, 408, 6376, 2324, 650, 7422,…
GOBP_ATRIOVENTRICULAR_VALVE_FORMATION	0.0302091	0.21294	0.352488	0.913923	1.46088	7	10439, 161882
GOBP_REGULATION_OF_MONOCYTE_CHEMOTAXIS	0.0480769	0.283058	0.287857	0.74551	1.46087	23	4067, 6352, 26585, 729230, 199, 1230, 1524
GOBP_T_HELPER_17_CELL_LINEAGE_COMMITMENT	0.0302091	0.21294	0.352488	0.91352	1.46024	7	6774, 10538, 114836, 3570, 3594, 3662
GOBP_RESPONSE_TO_INTERLEUKIN_15	0.0437314	0.270597	0.321776	0.88499	1.45992	8	3718, 3561, 6777, 920, 3600, 3560
GOBP_B_CELL_PROLIFERATION	0.0425249	0.265929	0.321776	0.635532	1.45985	58	54440, 4067, 11314, 7305, 84433, 22806, 581, 3575, 972, 3071, 10673, 4332, 51293, 5788, 5585, 1880, 3635, 1503, 5580, 51176, 23228, 1026, 10125, 4282
GOBP_REGULATION_OF_HORMONE_LEVELS	0.00218782	0.0438022	0.431708	0.530416	1.45899	335	5008, 3553, 8614, 157506, 9060, 1958, 2752, 131177, 220, 8111, 2867, 8447, 6696, 4843, 1381, 4067, 7124, 259307, 1594, 6352, 1181, 1382, 50487, 9486, 23516, 30812, 28231, 1511, 3292, 5125, 3123, 216, 1514, 1889, 2304, 650, 5972, 140606, 64855, 1508, 25924, 5715, 6777, 5653, 5959, 150
GOBP_POSITIVE_REGULATION_OF_GLOMERULAR_MESANGIAL_CELL_PROLIFERATION	0.0246659	0.191131	0.352488	0.917152	1.45893	6	1958, 8710, 3570, 8837, 5155
GOBP_T_CELL_MEDIATED_CYTOTOXICITY	0.0514921	0.292579	0.321776	0.672766	1.45832	38	10859, 3122, 3575, 3071, 5817, 3594, 3123, 5788, 634, 3133
GOBP_POSITIVE_REGULATION_OF_LEUKOCYTE_ADHESION_TO_VASCULAR_ENDOTHELIAL_CELL	0.0542636	0.297372	0.271289	0.768677	1.45806	19	4192, 7124, 3689, 5724, 729230, 3654, 2113, 3676, 9435, 2526, 240, 5970, 6403, 6401
GOBP_REGULATION_OF_APOPTOTIC_SIGNALING_PATHWAY	0.00314555	0.0568727	0.431708	0.531848	1.45803	311	5329, 3553, 5743, 3552, 50486, 7185, 3383, 6648, 79156, 8682, 7124, 637, 4318, 2876, 147138, 56658, 1984, 27166, 581, 51330, 409, 9181, 7186, 972, 81618, 3932, 8837, 3082, 5598, 4929, 8440, 29949, 7128, 6376, 5788, 4118, 6714, 7057, 23604, 317, 5326, 255027, 51024, 2730, 2395, 8829, 1524, 5371, 1191, 3091, 219790, 10105, 4055, 3065, 6810, 5580, 80196, 2771, 162989, 83596, 8876, 3624, 5034, 10131,…
GOBP_POSITIVE_REGULATION_OF_T_CELL_APOPTOTIC_PROCESS	0.0280513	0.203545	0.352488	0.874282	1.45771	9	29126, 101, 6352, 27166, 3965, 3620
GOBP_EPITHELIAL_TUBE_BRANCHING_INVOLVED_IN_LUNG_MORPHOGENESIS	0.0495238	0.287475	0.282013	0.745895	1.45753	22	157506, 7124, 6909, 1522
GOBP_POSITIVE_REGULATION_OF_IMMUNOGLOBULIN_PRODUCTION	0.048842	0.284851	0.321776	0.678244	1.45743	36	54440, 11331, 3566, 149840, 5788, 10459, 7040, 56941, 3133, 6810, 8741, 5245
GOBP_APOPTOTIC_SIGNALING_PATHWAY	0.000206753	0.00738899	0.518848	0.511847	1.45715	506	597, 5329, 3553, 5743, 3552, 50486, 7185, 3383, 6648, 400916, 79156, 7133, 8682, 7124, 1051, 921, 637, 602, 4318, 578, 2876, 1969, 7305, 147138, 939, 56658, 9647, 1984, 6688, 27166, 3002, 581, 51330, 409, 9181, 3570, 23612, 7186, 972, 81618, 8797, 3932, 64782, 8837, 23645, 3082, 5598, 4929, 8440, 29949, 7128, 6376, 5788, 4118, 6714, 7057, 23604, 317, 5326, 92609, 64112, 5163, 255027, 51024, 2730,…
GOBP_INTERLEUKIN_4_MEDIATED_SIGNALING_PATHWAY	0.0253107	0.192231	0.352488	0.915781	1.45675	6	3718, 3566, 3561
GOBP_RESPIRATORY_BURST_INVOLVED_IN_DEFENSE_RESPONSE	0.0456408	0.276375	0.321776	0.841659	1.45645	11	3055, 5294, 5293, 653361, 79415, 6223
GOBP_POSITIVE_REGULATION_OF_DENDRITIC_CELL_ANTIGEN_PROCESSING_AND_PRESENTATION	0.0324468	0.22336	0.321776	0.910531	1.45546	7	6556, 1236, 972, 6363
GOBP_NEGATIVE_REGULATION_OF_PROTEIN_LOCALIZATION_TO_MEMBRANE	0.0477064	0.28218	0.282013	0.70719	1.45545	28	116372, 51225, 7040
GOBP_REGULATION_OF_DNA_BINDING_TRANSCRIPTION_FACTOR_ACTIVITY	0.00134313	0.0313178	0.45506	0.527562	1.45541	349	3553, 3055, 7185, 4794, 197358, 7124, 2535, 6774, 602, 3059, 54583, 84868, 4188, 84433, 3656, 101, 8877, 107, 7804, 7187, 26585, 11331, 6688, 3397, 55502, 306, 409, 1240, 9181, 11213, 4057, 3965, 7186, 5987, 54101, 3654, 150372, 8837, 59307, 80149, 5314, 89870, 7128, 408, 6376, 4793, 133522, 650, 7422, 6283, 10459, 28984, 8986, 64784, 340061, 64581, 1524, 1191, 56919, 84662, 55223, 2319, 55128
GOBP_L_ASCORBIC_ACID_METABOLIC_PROCESS	0.0475618	0.281918	0.321776	0.882201	1.45532	8	6515, 9962, 9446
GOBP_REGULATION_OF_JNK_CASCADE	0.00876803	0.105437	0.38073	0.585153	1.45518	129	3553, 3552, 7185, 7124, 2122, 9770, 1236, 939, 344558, 7187, 4616, 7186, 91862, 4296, 6363, 653361, 2874, 6504, 2324, 26191
GOBP_B_CELL_RECEPTOR_SIGNALING_PATHWAY	0.0519477	0.293641	0.321776	0.632287	1.45512	59	3500, 4067, 5293, 11314, 28638, 581, 3514, 89857, 3932, 3702, 3071, 150372, 3507, 2874, 4332, 26191, 5788, 123920, 23180, 9404, 3538, 5583, 5579, 23228, 28639, 10603, 6850, 9564
GOBP_POSITIVE_REGULATION_OF_PEPTIDYL_SERINE_PHOSPHORYLATION	0.0441887	0.271887	0.321776	0.611661	1.45508	74	5008, 5743, 7124, 3059, 8412, 409, 10044, 7422, 10459
GOBP_TRANSEPITHELIAL_CHLORIDE_TRANSPORT	0.0253107	0.192231	0.352488	0.914525	1.45475	6	5031, 1186
GOBP_REGULATION_OF_T_CELL_ACTIVATION_VIA_T_CELL_RECEPTOR_CONTACT_WITH_ANTIGEN_BOUND_TO_MHC_MOLECULE_ON_ANTIGEN_PRESENTING_CELL	0.0253107	0.192231	0.352488	0.914479	1.45468	6	10859, 84868, 3965, 3109
GOBP_BLOOD_VESSEL_MORPHOGENESIS	0.000188075	0.00701659	0.518848	0.511589	1.45461	515	3576, 3553, 3687, 8862, 5743, 2752, 100506013, 4192, 3552, 6464, 7453, 7127, 168667, 7124, 26051, 5294, 6774, 578, 5293, 3726, 6505, 5228, 54583, 2876, 1969, 7039, 9510, 101, 8877, 7498, 10267, 728, 26585, 729230, 23670, 6688, 3037, 3397, 581, 306, 51330, 23210, 8828, 4897, 54538, 6303, 22846, 2523, 10800, 3087, 80781, 3082, 2624, 5598, 718, 80149, 5230, 7128, 348, 7122, 1890, 2113, 861, 6376, 28…
GOBP_MINERALOCORTICOID_BIOSYNTHETIC_PROCESS	0.0482002	0.283348	0.321776	0.881505	1.45417	8	1181, 650, 654
GOBP_POSITIVE_REGULATION_OF_PHOSPHATIDYLINOSITOL_3_KINASE_SIGNALING	0.0370535	0.24159	0.321776	0.618429	1.45389	69	5008, 2268, 7124, 3059, 10870, 6352, 118788, 653361, 3082, 55615, 5155, 6714
GOBP_T_CELL_PROLIFERATION_INVOLVED_IN_IMMUNE_RESPONSE	0.00739935	0.0957534	0.407018	0.974714	1.45388	4	10859, 6556, 6194
GOBP_POSITIVE_REGULATION_OF_RESPONSE_TO_TUMOR_CELL	0.0482002	0.283348	0.321776	0.881312	1.45385	8	29126, 10666, 5817, 3123
GOBP_PERICYTE_CELL_DIFFERENTIATION	0.0337318	0.229316	0.321776	0.909388	1.45363	7	1969, 6688, 5155
GOBP_REGULATION_OF_UNSATURATED_FATTY_ACID_BIOSYNTHETIC_PROCESS	0.0257996	0.194591	0.352488	0.860086	1.453	10	3553, 5743, 50487, 972
GOBP_RIBOSOMAL_LARGE_SUBUNIT_ASSEMBLY	0.0497132	0.288035	0.282013	0.731215	1.45297	24	23212, 51154, 56342, 220717, 29997, 22907, 23246, 54475, 6122, 55794, 6152, 84231, 6175
GOBP_REGULATION_OF_SPROUTING_ANGIOGENESIS	0.045186	0.275908	0.321776	0.685526	1.45294	33	2752, 168667, 26051, 23670, 2523, 7422, 7057, 634
GOBP_ORGANIC_ACID_TRANSMEMBRANE_TRANSPORT	0.0206566	0.171719	0.352488	0.59142	1.45293	104	366, 9123, 9962, 7124, 6505, 11254, 6533, 81034, 6542, 118980, 6573, 7057, 51660, 55117, 11230, 215, 54896, 55238, 10166, 1468, 5997, 9056, 207, 6510, 121260, 8884, 6576, 10165
GOBP_POSITIVE_REGULATION_OF_PODOSOME_ASSEMBLY	0.0257996	0.194591	0.352488	0.859822	1.45256	10	7124, 6624, 3936, 6714
GOBP_L_GLUTAMATE_IMPORT_ACROSS_PLASMA_MEMBRANE	0.0443794	0.272402	0.321776	0.819393	1.45234	13	7124, 6505, 6511
GOBP_VASCULATURE_DEVELOPMENT	0.000163445	0.00631329	0.518848	0.505758	1.45218	614	3576, 3553, 3687, 8862, 5743, 4016, 1958, 2752, 100506013, 9021, 4192, 3552, 6464, 7453, 7127, 168667, 6648, 7124, 26051, 5294, 6774, 578, 5293, 3726, 6505, 5228, 54583, 2876, 1969, 7039, 9510, 101, 8877, 7498, 10267, 728, 26585, 8710, 729230, 23670, 6688, 3037, 3397, 581, 306, 51330, 23210, 8828, 4897, 54538, 6303, 3570, 22846, 2523, 4066, 8837, 10800, 3087, 80781, 3082, 2624, 5598, 718, 80149, …
GOBP_INTRINSIC_APOPTOTIC_SIGNALING_PATHWAY	0.00317368	0.0571112	0.431708	0.537507	1.45166	268	597, 5329, 5743, 6648, 79156, 7133, 7124, 1051, 637, 602, 4318, 578, 2876, 1969, 9647, 1984, 581, 9181, 23612, 7186, 972, 3932, 64782, 23645, 5598, 8440, 29949, 6714, 23604, 317, 5326, 64112, 5163, 51024, 5371, 1191, 79094, 489, 3091, 219790, 10105, 3065, 100133941, 5580, 3265, 8876, 5034, 10131, 4170, 4722, 30001, 207
GOBP_REGULATION_OF_ACTIVATION_OF_JANUS_KINASE_ACTIVITY	0.0180114	0.159097	0.352488	0.952785	1.45139	5	8651, 11314, 6352, 3570
GOBP_REGULATION_OF_CYTOSOLIC_CALCIUM_ION_CONCENTRATION	0.00367504	0.0628872	0.431708	0.55112	1.45104	209	5031, 8477, 2357, 3718, 255231, 11151, 4067, 5294, 578, 1535, 1236, 1233, 22821, 728, 5734, 729230, 581, 1240, 5739, 1234, 1043, 2769, 3932, 10800, 6363, 2624, 10663, 27334, 6376, 5788, 7852, 1230, 57190, 51024, 2185, 1524, 5371, 2534, 10268
GOBP_REGULATION_OF_PEPTIDYL_SERINE_PHOSPHORYLATION	0.0216344	0.175686	0.352488	0.590525	1.45073	104	5008, 5743, 7124, 578, 3059, 9770, 9647, 8412, 581, 409, 10044, 3082, 8440, 7422, 10459
GOBP_REGULATION_OF_T_HELPER_1_CELL_DIFFERENTIATION	0.0375868	0.244027	0.321776	0.907387	1.45044	7	3718, 3566, 6363
GOBP_REGULATION_OF_MITOCHONDRIAL_GENE_EXPRESSION	0.0465549	0.279023	0.287857	0.712907	1.45023	27	400916, 84769, 708, 26995, 51335, 115416, 51204, 92170, 26164, 81554
GOBP_NEGATIVE_REGULATION_OF_INFLAMMATORY_RESPONSE	0.0117693	0.125819	0.38073	0.590878	1.45013	110	3055, 9021, 4192, 4210, 2268, 7133, 4067, 197358, 313, 2876, 5734, 7130, 7538, 3082, 5598, 3123, 7128, 348, 2874, 6376, 23208, 5788, 6714, 8530, 6223, 2534, 140885, 3949
GOBP_DICARBOXYLIC_ACID_BIOSYNTHETIC_PROCESS	0.0535714	0.29711	0.276501	0.837882	1.44991	11	25902, 8942, 2805, 2806
GOBP_NEGATIVE_REGULATION_OF_HEART_RATE	0.0501154	0.289707	0.321776	0.878674	1.4495	8	7124, 125111, 57731
GOBP_REGULATION_OF_EPITHELIAL_CELL_APOPTOTIC_PROCESS	0.0456204	0.276375	0.287857	0.624513	1.44921	64	4192, 3383, 7124, 7538, 409, 8837, 2624, 5598, 5314, 79155, 7128, 3676, 51129, 7057, 28984, 10266, 6347, 3791, 283120
GOBP_ESTROUS_CYCLE	0.0535714	0.29711	0.276501	0.837457	1.44918	11	1958, 4192, 3037
GOBP_CELL_ADHESION_MEDIATED_BY_INTEGRIN	0.0293424	0.209147	0.352488	0.604962	1.44914	78	3687, 3383, 83706, 4067, 5294, 3689, 1969, 5328, 6352, 3683, 3071, 3676, 55612
GOBP_RESPONSE_TO_INTERLEUKIN_4	0.0465549	0.279023	0.287857	0.712011	1.44841	27	3718, 11151, 6932, 3566, 3561, 6777, 5371, 51176
GOBP_IMMUNE_RESPONSE_INHIBITING_CELL_SURFACE_RECEPTOR_SIGNALING_PATHWAY	0.0278902	0.203147	0.352488	0.910438	1.44825	6	10859, 4067, 10288, 11006
GOBP_PLASMINOGEN_ACTIVATION	0.0534653	0.29711	0.276501	0.772282	1.44812	17	5327, 5328, 55848, 5230, 861, 7057, 1522
GOBP_PTERIDINE_CONTAINING_COMPOUND_BIOSYNTHETIC_PROCESS	0.0522088	0.294464	0.282013	0.816826	1.44779	13	25902, 2356, 2643, 471
GOBP_POSITIVE_REGULATION_OF_CHEMOKINE_C_X_C_MOTIF_LIGAND_2_PRODUCTION	0.0335817	0.228499	0.321776	0.867987	1.44722	9	255231, 7124, 972, 4155, 4282, 7099
GOBP_TRANSMEMBRANE_RECEPTOR_PROTEIN_TYROSINE_KINASE_SIGNALING_PATHWAY	0.000643936	0.018106	0.477271	0.508366	1.44637	505	5329, 3553, 8862, 3055, 8651, 3718, 11156, 9021, 3937, 57091, 6464, 2268, 5795, 4067, 5327, 6774, 4318, 5919, 6776, 5293, 374, 5228, 926, 7535, 8013, 9770, 1969, 7409, 7039, 7498, 10019, 26585, 8412, 6503, 896, 8828, 5739, 5829, 1839, 23516, 3932, 81848, 10135, 79930, 1796, 8851, 9046, 3087, 653361, 3082, 8440, 924, 64651, 140700, 79652, 860, 10825, 2324, 650, 7422, 5155, 118813, 6714, 64855, 705…
GOBP_NEGATIVE_REGULATION_OF_ION_TRANSPORT	0.0151359	0.146717	0.38073	0.593265	1.44609	96	10859, 5743, 7124, 4318, 23704, 10288, 6236, 6781, 4129, 5987, 10008, 23208, 150, 2185, 255738, 2669, 10105, 9446, 5997
GOBP_DOUBLE_STRAND_BREAK_REPAIR_VIA_SINGLE_STRAND_ANNEALING	0.0212567	0.174659	0.352488	0.949164	1.44588	5	84464, 5893
GOBP_RESPONSE_TO_UV_C	0.0551181	0.299032	0.271289	0.824605	1.44569	12	602, 578, 55364
GOBP_SMOOTH_MUSCLE_ADAPTATION	0.0113273	0.123406	0.38073	0.969024	1.4454	4	3553, 1535
GOBP_REGULATION_OF_STORE_OPERATED_CALCIUM_ENTRY	0.0300741	0.21294	0.352488	0.855476	1.44522	10	8614, 8832
GOBP_AMINE_TRANSPORT	0.0341193	0.23072	0.321776	0.648112	1.44522	47	366, 7124, 91683, 6529, 51458, 23208, 6812, 150, 156
GOBP_T_CELL_APOPTOTIC_PROCESS	0.0591101	0.307743	0.321776	0.656704	1.4451	42	3718, 6482, 578, 29126, 101, 6352, 939, 27166, 581, 3575, 3965, 9093, 3620, 55716, 3091
GOBP_POSITIVE_REGULATION_OF_T_CELL_MIGRATION	0.0484171	0.284186	0.282013	0.710158	1.44464	27	6693, 101, 6352, 729230, 6364, 83692, 3676, 199
GOBP_REGULATION_OF_CYCLIC_NUCLEOTIDE_PHOSPHODIESTERASE_ACTIVITY	0.0558611	0.300863	0.321776	0.875563	1.44437	8	54583, 23516, 5598, 805
GOBP_MALE_MATING_BEHAVIOR	0.0304696	0.213949	0.352488	0.907836	1.44411	6	63951, 84687
GOBP_POSITIVE_REGULATION_OF_PHOSPHORUS_METABOLIC_PROCESS	5.16491e-05	0.002516	0.557332	0.500374	1.44323	682	5008, 5341, 5031, 5329, 3553, 5743, 8651, 1958, 6556, 3937, 57091, 285016, 2268, 4843, 5795, 4067, 7124, 26051, 5294, 4318, 5919, 3059, 6505, 374, 5228, 11314, 9770, 10288, 1969, 1236, 7039, 23533, 101, 8877, 6352, 2979, 54757, 5724, 7804, 26585, 116986, 11331, 9966, 8412, 896, 30968, 409, 9181, 4057, 3570, 7186, 972, 8797, 1839, 3654, 3071, 50604, 10044, 23645, 4296, 8851, 923, 6363, 84922, 6533…
GOBP_NEGATIVE_REGULATION_OF_DEFENSE_RESPONSE_TO_BACTERIUM	0.0225547	0.179499	0.352488	0.947369	1.44314	5	84868, 384
GOBP_VESICLE_MEDIATED_TRANSPORT	9.84218e-07	8.18184e-05	0.643552	0.484616	1.443	1279	3576, 5341, 5031, 3553, 8578, 10859, 8862, 3055, 5806, 6556, 80183, 100506013, 11151, 399, 7127, 3500, 8447, 4818, 2268, 5795, 3305, 261729, 4067, 81567, 7124, 921, 192683, 929, 5294, 64411, 5293, 3394, 6505, 11314, 29886, 22898, 8013, 114804, 4689, 3689, 1535, 7409, 7305, 5730, 8877, 6352, 122618, 55911, 22918, 1731, 6396, 10267, 58191, 7454, 107, 51411, 5724, 7804, 3587, 130340, 7052, 11154, 22…
GOBP_COMPLEMENT_DEPENDENT_CYTOTOXICITY	0.0571379	0.302861	0.321776	0.874557	1.44271	8	3500, 718
GOBP_NEGATIVE_REGULATION_OF_SIGNALING_RECEPTOR_ACTIVITY	0.047619	0.281918	0.282013	0.676029	1.44257	34	116372, 7124, 4043, 10068, 11006, 79643, 255738, 10268
GOBP_GLUTAMATE_CATABOLIC_PROCESS	0.0228793	0.181515	0.352488	0.946728	1.44217	5	2752, 2805, 2806
GOBP_PEPTIDYL_SERINE_DEPHOSPHORYLATION	0.0620155	0.315238	0.252961	0.760238	1.44205	19	26051, 9647, 23645, 5515, 5499
GOBP_POLYOL_METABOLIC_PROCESS	0.0161366	0.150654	0.352488	0.5914	1.44155	96	5341, 5031, 80271, 1594, 8877, 5724, 2710, 2643, 171546, 3705, 55331, 283871, 2185, 8821, 2584
GOBP_POSITIVE_REGULATION_OF_TRANSFORMING_GROWTH_FACTOR_BETA_PRODUCTION	0.0639535	0.320312	0.248911	0.759901	1.44141	19	5743, 8710, 3965, 6376, 55612, 7057, 7481
GOBP_REGULATION_OF_MAST_CELL_CHEMOTAXIS	0.0427267	0.266972	0.321776	0.901316	1.44073	7	5228, 79890, 5880, 7422
GOBP_POSITIVE_REGULATION_OF_B_CELL_MEDIATED_IMMUNITY	0.0496324	0.287785	0.276501	0.690105	1.44062	30	7124, 10666, 149840, 718, 5788, 10459, 7040, 56941, 3133, 8741
GOBP_NEGATIVE_REGULATION_OF_T_CELL_MEDIATED_CYTOTOXICITY	0.0609683	0.312198	0.321776	0.873186	1.44045	8	10859, 3575, 3071, 5788, 634
GOBP_NEGATIVE_REGULATION_OF_I_KAPPAB_KINASE_NF_KAPPAB_SIGNALING	0.0602149	0.31046	0.321776	0.654573	1.44041	42	399, 10318, 79931, 197358, 56658, 11006, 80149, 84270, 7128
GOBP_EXOCYTOSIS	0.00469186	0.0729336	0.407018	0.532134	1.44036	274	5341, 3055, 11151, 7127, 8447, 4818, 2268, 261729, 4067, 192683, 5294, 5293, 11314, 8013, 3689, 5730, 6352, 1731, 107, 5724, 91683, 3566, 729230, 6688, 64005, 306, 284021, 50487, 8825, 3965, 10652, 80331, 5880, 8832, 30817, 3071, 2624, 23208, 57617, 203190, 80725, 79643, 2242, 6812, 1230, 150, 634, 85409
GOBP_REGULATION_OF_INTRINSIC_APOPTOTIC_SIGNALING_PATHWAY_IN_RESPONSE_TO_OSMOTIC_STRESS	0.0251509	0.192231	0.352488	0.945528	1.44034	5	5743, 9181
GOBP_POSITIVE_REGULATION_OF_B_CELL_ACTIVATION	0.0271245	0.201275	0.352488	0.599846	1.44017	79	54440, 3500, 84433, 939, 28638, 3514, 30011, 149840, 972, 3071, 3507, 10673, 79155, 51293, 5788, 10459, 6777, 1880, 3635, 7040, 56941, 3538, 8741, 28639, 6850, 1026
GOBP_POSITIVE_REGULATION_OF_BONE_RESORPTION	0.0551181	0.299032	0.271289	0.821422	1.44011	12	6696, 101, 133522, 6850
GOBP_ORGANIC_ACID_TRANSPORT	0.00913431	0.107194	0.38073	0.54583	1.43968	206	3553, 366, 9123, 3552, 9962, 5172, 1381, 7124, 6505, 11254, 6533, 81034, 6542, 64600, 2173, 1382, 115019, 6529, 50487, 118980, 5320, 348, 6573, 11309, 7057, 51660, 6812, 345274, 55117, 634, 11230, 215, 54896, 51024, 9673, 55238
GOBP_RIBONUCLEOSIDE_CATABOLIC_PROCESS	0.0621242	0.315238	0.257206	0.798404	1.43958	14	7378, 7498, 60489, 4860, 51816, 200315
GOBP_REGULATION_OF_PROTEIN_PHOSPHORYLATION	2.94531e-05	0.00157523	0.57561	0.492222	1.43934	868	5008, 5329, 3553, 5743, 8651, 1958, 6556, 9021, 3937, 57091, 285016, 6464, 7453, 168667, 2268, 5795, 29950, 4067, 7124, 5294, 83667, 4318, 5919, 578, 3059, 6505, 374, 5228, 11314, 9770, 3689, 57165, 1236, 7039, 23533, 51284, 101, 8877, 7498, 6352, 54757, 1848, 7804, 728, 10019, 898, 9647, 26585, 116986, 11331, 9966, 8412, 896, 581, 409, 4616, 5531, 9181, 11213, 4057, 3570, 7186, 972, 8797, 5987, …
GOBP_REGULATION_OF_ICOSANOID_SECRETION	0.0665362	0.326652	0.245042	0.782729	1.43914	15	3553, 3552, 50487
GOBP_POSITIVE_REGULATION_OF_MITOCHONDRIAL_TRANSLATION	0.0665362	0.326652	0.245042	0.782719	1.43912	15	84769, 708, 26995, 51335, 81554
GOBP_DITERPENOID_BIOSYNTHETIC_PROCESS	0.0360463	0.238792	0.321776	0.863109	1.43908	9	157506, 220, 1382, 10196
GOBP_DTMP_METABOLIC_PROCESS	0.0452967	0.275908	0.321776	0.900202	1.43895	7	1635, 7378, 30833, 1890
GOBP_NEGATIVE_REGULATION_OF_MONOCYTE_DIFFERENTIATION	0.0333746	0.227901	0.321776	0.904395	1.43864	6	8111, 140685, 3635
GOBP_REGULATION_OF_LYMPHOCYTE_MIGRATION	0.0457875	0.276606	0.287857	0.640678	1.43861	51	6693, 101, 6352, 9750, 729230, 9466, 6364, 83692, 3676, 199, 6347, 2185, 207, 6793, 10563, 284114, 6366, 58515
GOBP_NEUTROPHIL_MEDIATED_KILLING_OF_SYMBIONT_CELL	0.0628835	0.317657	0.287805	0.871969	1.43844	8	54210, 1511, 11334
GOBP_REGULATION_OF_CD8_POSITIVE_ALPHA_BETA_T_CELL_DIFFERENTIATION	0.0452967	0.275908	0.321776	0.899636	1.43805	7	8651, 864, 3071, 11006, 861
GOBP_NEGATIVE_REGULATION_BY_HOST_OF_VIRAL_PROCESS	0.0530612	0.29711	0.282013	0.851162	1.43793	10	5806, 4057, 80149, 9189
GOBP_REGULATION_OF_MULTICELLULAR_ORGANISMAL_DEVELOPMENT	1.63674e-05	0.000948314	0.57561	0.486905	1.4372	1027	3576, 1441, 3553, 10859, 3687, 5552, 7262, 8651, 3718, 2752, 100506013, 4192, 3552, 745, 54440, 7453, 8111, 399, 168667, 9840, 11025, 6696, 7133, 4067, 7124, 1051, 26051, 6774, 4318, 10501, 393, 5293, 3059, 28959, 140685, 5228, 54583, 259307, 7535, 9770, 55365, 10288, 1594, 57165, 1969, 2118, 7305, 2101, 84433, 9510, 101, 8877, 7498, 22806, 6932, 1848, 3122, 7804, 728, 939, 7052, 359845, 3276, 71…
GOBP_MATERNAL_PLACENTA_DEVELOPMENT	0.053211	0.29711	0.266351	0.698213	1.43697	28	8614, 5743, 6696, 3726, 1594, 6781
GOBP_POSITIVE_REGULATION_OF_CELL_ADHESION_MOLECULE_PRODUCTION	0.0153341	0.147331	0.38073	0.963279	1.43683	4	3553, 10211
GOBP_MONOCYTE_AGGREGATION	0.0274226	0.202245	0.352488	0.942996	1.43648	5	3553, 8013, 3037
GOBP_POSITIVE_REGULATION_OF_LYMPHOCYTE_MIGRATION	0.0570902	0.302861	0.257206	0.693097	1.43647	29	6693, 101, 6352, 729230, 6364, 83692, 3676, 199, 2185, 10563, 284114, 6366, 58515
GOBP_B_CELL_MEDIATED_IMMUNITY	0.0199725	0.168435	0.352488	0.582584	1.43635	119	1439, 50615, 3500, 7124, 602, 10538, 3115, 708, 3122, 939, 28638, 3566, 9466, 3113, 10666, 3111, 3514, 149840, 972, 3109, 3507, 3119, 3123, 718, 3117, 5788, 10459, 2067, 715, 3127, 3635, 7040, 1191, 84174, 6830, 56941, 3133, 716, 51311, 3538, 5580, 8741, 2214, 714, 3108, 28639
GOBP_POSITIVE_REGULATION_OF_ERYTHROCYTE_DIFFERENTIATION	0.0485981	0.284191	0.282013	0.685752	1.43617	31	6774, 3276, 3071, 2624, 5600, 2113, 6777, 3635, 129138, 3091, 3624, 6886
GOBP_GERMINAL_CENTER_B_CELL_DIFFERENTIATION	0.0154882	0.148067	0.38073	0.962782	1.43609	4	3394, 6688
GOBP_REGULATION_OF_LEUKOCYTE_ADHESION_TO_VASCULAR_ENDOTHELIAL_CELL	0.0535373	0.29711	0.271289	0.722616	1.43588	24	4192, 7124, 3689, 5724, 729230, 3654, 2113, 3676, 9435, 2526, 240, 5970, 6403, 6401
GOBP_REGULATION_OF_CALCIDIOL_1_MONOOXYGENASE_ACTIVITY	0.0283962	0.204881	0.352488	0.942559	1.43581	5	3553, 7124, 1594, 7421
GOBP_EOSINOPHIL_MIGRATION	0.0555556	0.299965	0.271289	0.829736	1.43581	11	11314, 101, 6352, 5734, 6376, 23604, 6347
GOBP_REGULATION_OF_INOSITOL_TRISPHOSPHATE_BIOSYNTHETIC_PROCESS	0.0283962	0.204881	0.352488	0.942239	1.43533	5	5031, 2185
GOBP_PHENOTYPIC_SWITCHING	0.0340226	0.23027	0.321776	0.902215	1.43517	6	6648, 5155
GOBP_NEGATIVE_REGULATION_OF_INFLAMMATORY_RESPONSE_TO_ANTIGENIC_STIMULUS	0.047619	0.281918	0.287857	0.743642	1.43497	21	3055, 2268, 4067, 2876, 3123, 6714, 2534
GOBP_NEGATIVE_REGULATION_OF_T_HELPER_1_TYPE_IMMUNE_RESPONSE	0.0156423	0.148709	0.352488	0.961943	1.43483	4	3718, 84868, 3566
GOBP_REGULATION_OF_DENDRITIC_CELL_CHEMOTAXIS	0.0366625	0.24027	0.321776	0.86056	1.43483	9	1236, 708, 6688, 3965, 6504, 56833, 6366
GOBP_POSITIVE_REGULATION_OF_ENDOTHELIAL_CELL_MIGRATION	0.0193161	0.165539	0.352488	0.584973	1.43469	100	5743, 5294, 6776, 5293, 306, 8828, 2523, 2624, 80149, 2113, 284361, 4215, 2324, 7422, 5155, 5606, 7057, 2185, 3791, 7040, 8829, 51564, 64094, 51157, 3091, 14, 10016, 5025
GOBP_POSITIVE_REGULATION_OF_TYPE_I_INTERFERON_MEDIATED_SIGNALING_PATHWAY	0.0623782	0.316138	0.252961	0.761227	1.43428	18	81030, 4321, 340061, 90933
GOBP_T_CELL_CHEMOTAXIS	0.0678295	0.328584	0.24134	0.755927	1.43388	19	5294, 5293, 6352, 58191, 729230, 1880
GOBP_ALLANTOIN_METABOLIC_PROCESS	0.0353187	0.236142	0.321776	0.90133	1.43376	6	7498, 4860, 30833, 22978
GOBP_POSITIVE_REGULATION_OF_ACTION_POTENTIAL	0.0300188	0.212775	0.352488	0.941114	1.43361	5	7124, 6869
GOBP_POSITIVE_REGULATION_OF_ION_TRANSPORT	0.00562089	0.0817883	0.407018	0.550311	1.43341	179	5031, 3553, 3718, 3552, 481, 1051, 578, 57165, 4302, 6781, 6352, 5724, 729230, 219527, 581, 6529, 409, 9914, 50487, 1520, 85358, 65990, 6376, 5155, 6330, 6812, 1230, 150, 6347, 3460, 246329, 776, 10268
GOBP_NEGATIVE_REGULATION_OF_HISTONE_H4_ACETYLATION	0.0359667	0.238792	0.321776	0.901058	1.43333	6	6688, 1487
GOBP_GUANINE_NUCLEOTIDE_TRANSMEMBRANE_TRANSPORT	0.0478667	0.282594	0.321776	0.896681	1.43332	7	6573, 10257
GOBP_RESPONSE_TO_WOUNDING	0.00176425	0.0377955	0.45506	0.508658	1.43319	440	5341, 5329, 8578, 9060, 6556, 4192, 3552, 6648, 6696, 83706, 4067, 7124, 5327, 5265, 5294, 79567, 6505, 2876, 7409, 146206, 7305, 7039, 5328, 7454, 10019, 3936, 11331, 729230, 7538, 581, 51330, 120425, 22846, 1839, 3932, 8837, 1608, 1511, 79803, 1265, 2624, 8525, 7128, 348, 6376, 83999, 23208, 55612, 7422, 5155, 6714, 7852, 57834, 3725, 7057, 199, 7076, 3705, 79643, 6812, 5653, 1230, 150, 4321, 7…
GOBP_REGULATION_OF_GAMMA_DELTA_T_CELL_ACTIVATION	0.0555556	0.299965	0.271289	0.828175	1.43311	11	10859, 6932, 3071, 5788, 6777, 51176, 6850, 9580
GOBP_CELLULAR_RESPONSE_TO_COCAINE	0.0478667	0.282594	0.321776	0.896422	1.43291	7	6505, 7052, 6506
GOBP_PURINE_DEOXYRIBONUCLEOSIDE_MONOPHOSPHATE_CATABOLIC_PROCESS	0.0309924	0.216337	0.352488	0.940477	1.43264	5	7498, 4860, 30833
GOBP_PROTEIN_LOCALIZATION_TO_EARLY_ENDOSOME	0.0571429	0.302861	0.271289	0.847905	1.43243	10	4248, 8829
GOBP_GASTRIC_ACID_SECRETION	0.0485092	0.284191	0.321776	0.896059	1.43233	7	3274, 29887, 3784
GOBP_POSITIVE_REGULATION_OF_RECEPTOR_MEDIATED_ENDOCYTOSIS	0.0461255	0.277723	0.287857	0.642226	1.43209	47	8862, 100506013, 26585, 409, 6363, 718, 408, 7422, 255738, 1191, 967
GOBP_TETRAHYDROFOLATE_METABOLIC_PROCESS	0.0632411	0.318832	0.252961	0.767208	1.43114	16	25902, 4524, 2643, 471, 10797
GOBP_FOLIC_ACID_CONTAINING_COMPOUND_BIOSYNTHETIC_PROCESS	0.0673649	0.32851	0.287805	0.86747	1.43102	8	25902, 2356, 2643, 471
GOBP_NEGATIVE_REGULATION_OF_T_CELL_RECEPTOR_SIGNALING_PATHWAY	0.0514286	0.292579	0.276501	0.732255	1.43087	22	5795, 4068, 11006, 7805, 8525, 26191, 10385, 634, 84174, 1845, 29085
GOBP_REGULATION_OF_CALCIUM_ION_IMPORT	0.0548204	0.29841	0.266351	0.714244	1.43059	25	6781, 9914, 5987, 5155, 6347, 2534, 10268
GOBP_MACROPHAGE_INFLAMMATORY_PROTEIN_1_ALPHA_PRODUCTION	0.032615	0.224316	0.321776	0.938921	1.43027	5	255231, 4210, 140885
GOBP_NUCLEOSIDE_MONOPHOSPHATE_BIOSYNTHETIC_PROCESS	0.047619	0.281918	0.282013	0.659775	1.43016	38	1635, 7378, 83549, 272, 3251, 271, 1723, 471, 353
GOBP_EXTRACELLULAR_MATRIX_CONSTITUENT_SECRETION	0.060241	0.31046	0.261664	0.806829	1.43007	13	7133, 650, 28984
GOBP_NEGATIVE_REGULATION_OF_PROTEIN_DEPHOSPHORYLATION	0.0533088	0.29711	0.266351	0.685042	1.43005	30	7124, 26051, 3071, 23645, 2771
GOBP_NUCLEOTIDE_SALVAGE	0.0632411	0.318832	0.252961	0.766554	1.42992	16	7378, 83549, 272, 3251, 271, 353
GOBP_NEGATIVE_REGULATION_OF_PHAGOCYTOSIS	0.0643275	0.321008	0.248911	0.758912	1.42992	18	11314, 1265, 23208, 140885, 7097, 1445
GOBP_T_CELL_EXTRAVASATION	0.064257	0.320991	0.252961	0.806508	1.42951	13	3383, 729230, 9466, 3683, 83692, 6347
GOBP_TOOTH_ERUPTION	0.0329395	0.22595	0.321776	0.938397	1.42947	5	54757, 11096, 29887
GOBP_POSITIVE_REGULATION_OF_NEURON_PROJECTION_REGENERATION	0.0378948	0.244752	0.321776	0.857273	1.42935	9	8578, 3082
GOBP_NEGATIVE_REGULATION_OF_INTRINSIC_APOPTOTIC_SIGNALING_PATHWAY_IN_RESPONSE_TO_OSMOTIC_STRESS	0.0202884	0.169844	0.352488	0.958182	1.42922	4	5743, 9181
GOBP_METANEPHRIC_GLOMERULUS_VASCULATURE_DEVELOPMENT	0.0385588	0.248022	0.321776	0.898452	1.42918	6	1958, 5155
GOBP_REGULATION_OF_PHOSPHOLIPASE_C_ACTIVITY	0.0567766	0.302808	0.257206	0.669753	1.42918	34	5031, 5330, 5724, 728, 11331, 2769, 3702
GOBP_REGULATION_OF_FERTILIZATION	0.0385588	0.248022	0.321776	0.898385	1.42908	6	5327, 23236
GOBP_HORMONE_METABOLIC_PROCESS	0.0124083	0.129114	0.38073	0.55877	1.42882	154	8614, 157506, 9060, 1958, 220, 6696, 1381, 259307, 1594, 1181, 1382, 9486, 1511, 3292, 5125, 216, 1514, 1889, 2304, 650, 5972, 140606, 1508, 6777, 5653, 5959, 1215, 1522, 147015, 10196, 51635, 3091
GOBP_NEGATIVE_REGULATION_OF_INNATE_IMMUNE_RESPONSE	0.0516605	0.293012	0.271289	0.621707	1.42862	61	10859, 5272, 197358, 84868, 409, 11213, 3965, 10225, 2671, 7128, 4321, 634, 6223, 3133, 6318
GOBP_COMPLEMENT_RECEPTOR_MEDIATED_SIGNALING_PATHWAY	0.0485092	0.284191	0.321776	0.893648	1.42847	7	2357, 728, 1240, 2359
GOBP_POSITIVE_REGULATION_OF_SYNAPTIC_TRANSMISSION_GLUTAMATERGIC	0.0704501	0.334128	0.237794	0.776887	1.4284	15	5743, 2752, 729230, 85358, 6812, 6347, 2185
GOBP_ESTABLISHMENT_OF_LYMPHOCYTE_POLARITY	0.0662651	0.326287	0.248911	0.805791	1.42823	13	1236, 9750, 1794, 6363, 2319
GOBP_RECEPTOR_MEDIATED_VIRION_ATTACHMENT_TO_HOST_CELL	0.0218371	0.176171	0.352488	0.957318	1.42794	4	3383, 2621
GOBP_AXIS_ELONGATION	0.047619	0.281918	0.287857	0.739982	1.4279	21	157506, 374, 7481, 5754, 6662
GOBP_AXONAL_FASCICULATION	0.0620155	0.315238	0.252961	0.746421	1.42761	20	4897, 8851, 4685, 8829
GOBP_REGULATION_OF_AMYLOID_BETA_CLEARANCE	0.0681363	0.328584	0.245042	0.791482	1.4271	14	7124, 50487, 4043, 1595, 348, 1191, 3459, 3065
GOBP_REGULATION_OF_GRANULOCYTE_DIFFERENTIATION	0.0681363	0.328584	0.245042	0.791398	1.42695	14	3059, 140685, 2124, 861, 634, 3635, 51176, 10221, 714, 8451, 5914
GOBP_SIALYLATION	0.0681363	0.328584	0.245042	0.791388	1.42693	14	6482, 7903, 6483
GOBP_TRANSLATIONAL_TERMINATION	0.0662768	0.326287	0.245042	0.756805	1.42595	18	65094, 1984, 143244, 5976, 56648, 327
GOBP_REGULATION_OF_CELL_MORPHOGENESIS_INVOLVED_IN_DIFFERENTIATION	0.036156	0.238792	0.321776	0.592065	1.42576	83	57580, 4192, 57091, 708, 7804, 23316, 3037, 81848, 79791, 11078, 8829, 28988, 4739, 10519, 5034
GOBP_PURINE_CONTAINING_COMPOUND_TRANSMEMBRANE_TRANSPORT	0.0717054	0.33562	0.234393	0.751626	1.42572	19	366, 293, 6573, 291, 3177
GOBP_FOLIC_ACID_METABOLIC_PROCESS	0.0682731	0.329019	0.245042	0.804179	1.42538	13	81034, 2356, 6573, 10797
GOBP_POSITIVE_REGULATION_OF_SMALL_GTPASE_MEDIATED_SIGNAL_TRANSDUCTION	0.047619	0.281918	0.282013	0.634734	1.42526	51	8477, 5294, 7052, 55379, 27334, 408, 221002, 6714
GOBP_NEGATIVE_REGULATION_OF_VASCULAR_ASSOCIATED_SMOOTH_MUSCLE_CELL_PROLIFERATION	0.0514286	0.292579	0.276501	0.729285	1.42507	22	8862, 6648, 7043
GOBP_PURINE_DEOXYRIBONUCLEOSIDE_METABOLIC_PROCESS	0.0375052	0.243704	0.321776	0.935498	1.42506	5	7498, 4860
GOBP_MAINTENANCE_OF_LOCATION	0.00699591	0.0934601	0.407018	0.529492	1.42479	258	5031, 3553, 5552, 255231, 11151, 2867, 400916, 4794, 4067, 7124, 4188, 1535, 1236, 22821, 2512, 581, 84266, 2495, 2760, 10938, 1234, 3932, 2201, 8204, 6363, 8943, 718, 80149, 3934, 348, 6376, 4793, 5788
GOBP_FEAR_RESPONSE	0.0514286	0.292579	0.276501	0.728976	1.42447	22	116372, 4192, 6505, 348, 150
GOBP_CILIARY_NEUROTROPHIC_FACTOR_MEDIATED_SIGNALING_PATHWAY	0.0233859	0.184197	0.352488	0.954608	1.42389	4	1271, 3570
GOBP_PYRIMIDINE_NUCLEOTIDE_METABOLIC_PROCESS	0.0511883	0.292579	0.271289	0.641087	1.42378	44	1635, 7378, 57089, 30833, 51733, 4830, 1890, 79077, 83549, 26289, 1503, 4913, 4833, 1723
GOBP_POLYAMINE_TRANSPORT	0.0517217	0.293012	0.321776	0.890674	1.42372	7	79572, 113451, 4946, 51582, 23400
GOBP_POSITIVE_REGULATION_OF_FAT_CELL_DIFFERENTIATION	0.0568807	0.302861	0.257206	0.628876	1.42335	54	5743, 168455, 1051, 5919, 7538, 1240, 80149, 650
GOBP_IRON_ION_TRANSPORT	0.0498155	0.288409	0.276501	0.638182	1.42307	47	6556, 79689, 261729, 2512, 2495, 341208, 4057, 23516, 3934, 28982
GOBP_REGULATION_OF_MYELINATION	0.0745778	0.342085	0.287805	0.646498	1.42264	42	3687, 745, 7133, 7124, 3082, 1890, 8530
GOBP_NEGATIVE_REGULATION_OF_ALPHA_BETA_T_CELL_DIFFERENTIATION	0.0717054	0.33562	0.234393	0.749994	1.42262	19	8651, 3718, 3566, 864, 80149, 861
GOBP_POSITIVE_REGULATION_OF_TYROSINE_PHOSPHORYLATION_OF_STAT_PROTEIN	0.053407	0.29711	0.266351	0.661356	1.42262	37	5008, 4067, 7124, 3059, 6352, 3570, 50604, 7422, 8784, 3600, 2534
GOBP_NEGATIVE_REGULATION_OF_T_CELL_MEDIATED_IMMUNITY	0.0658915	0.325541	0.245042	0.743712	1.42243	20	10859, 259307, 3575, 3071, 11006, 6504, 5788, 634
GOBP_ERYTHROCYTE_HOMEOSTASIS	0.0224535	0.179066	0.352488	0.576889	1.42231	119	3718, 4067, 6774, 3059, 10320, 3276, 10019, 6688, 7538, 84456, 6208, 23210, 3071, 2624, 5600, 2113, 28982, 7422, 211, 10107, 6777, 3635, 129138, 6223
GOBP_MANGANESE_ION_TRANSPORT	0.0714286	0.33546	0.237794	0.82185	1.42217	11	6556, 9914, 23516
GOBP_POSITIVE_REGULATION_OF_MYOBLAST_FUSION	0.0714286	0.33546	0.237794	0.82178	1.42205	11	963, 9750, 3566, 10938, 4283
GOBP_NEURON_DEATH_IN_RESPONSE_TO_HYDROGEN_PEROXIDE	0.0246248	0.191131	0.352488	0.953147	1.42171	4	8013, 11315, 10399
GOBP_RESPONSE_TO_MECHANICAL_STIMULUS	0.0110123	0.122212	0.38073	0.555773	1.42107	153	3553, 5743, 4192, 50964, 7124, 578, 1535, 23349, 51284, 5734, 441027, 8797, 497189, 1265, 85358, 117531, 3659, 6714, 7852, 3725, 7057, 2185, 71, 2534, 1647, 4055, 7481, 51311
GOBP_CARBOHYDRATE_TRANSPORT	0.0222423	0.178124	0.352488	0.577606	1.42104	117	3553, 366, 6515, 9962, 8682, 7124, 83667, 8013
GOBP_DCMP_CATABOLIC_PROCESS	0.0252443	0.192231	0.352488	0.952468	1.4207	4	7378, 30833, 51733
GOBP_DUMP_CATABOLIC_PROCESS	0.0252443	0.192231	0.352488	0.952468	1.4207	4	7378, 30833, 51733
GOBP_UMP_CATABOLIC_PROCESS	0.0252443	0.192231	0.352488	0.952468	1.4207	4	7378, 30833, 51733
GOBP_REGULATION_OF_APOPTOTIC_PROCESS_INVOLVED_IN_DEVELOPMENT	0.0512295	0.292579	0.287857	0.851661	1.41999	9	7133, 581, 7421
GOBP_REGULATION_OF_PROTEIN_TYROSINE_KINASE_ACTIVITY	0.0565938	0.302466	0.321776	0.591457	1.41987	80	57091, 285016, 6464, 374, 7039, 6352, 7804, 26585, 1839, 653361, 11006, 8440, 5788, 5155, 6714, 80725, 79643, 84632, 150
GOBP_NEGATIVE_REGULATION_OF_ANTIGEN_PROCESSING_AND_PRESENTATION	0.0530786	0.29711	0.287857	0.860467	1.41946	8	10288, 3111, 7057, 55080, 10875
GOBP_NEURON_PROJECTION_REGENERATION	0.0588235	0.307087	0.252961	0.638882	1.41867	45	8578, 6696, 3082, 83999, 3725
GOBP_CARBOHYDRATE_TRANSMEMBRANE_TRANSPORT	0.0428082	0.267263	0.287857	0.585123	1.41825	89	3553, 6515, 9962, 8682, 7124, 83667, 8013
GOBP_POSITIVE_REGULATION_OF_OLIGODENDROCYTE_DIFFERENTIATION	0.0673267	0.32851	0.245042	0.756204	1.41797	17	4192, 7133, 7852, 3065, 7097
GOBP_FIBROBLAST_PROLIFERATION	0.0541958	0.297351	0.257206	0.599348	1.41785	71	6648, 197358, 11314, 8877, 581, 2495, 972, 2010, 5155, 3725, 11285, 26272, 5371
GOBP_DETECTION_OF_STIMULUS_INVOLVED_IN_SENSORY_PERCEPTION_OF_PAIN	0.072407	0.338283	0.234393	0.771116	1.41778	15	7124, 23349, 409, 7852, 2534
GOBP_OSTEOCLAST_DIFFERENTIATION	0.0406696	0.256634	0.321776	0.596897	1.41768	75	10859, 8111, 11025, 7124, 1051, 3726, 9770, 1969, 22904, 7305, 2101, 7130, 4057, 50604, 29887, 11006, 10272, 133522, 6714, 814, 1880, 1230, 56975, 3635
GOBP_REGULATION_OF_RESPONSE_TO_OSMOTIC_STRESS	0.077381	0.34751	0.227987	0.819253	1.41767	11	5743, 9181
GOBP_GLUTAMINE_FAMILY_AMINO_ACID_BIOSYNTHETIC_PROCESS	0.0702811	0.333857	0.24134	0.799779	1.41758	13	2752, 435, 65263
GOBP_PURINE_DEOXYRIBONUCLEOTIDE_CATABOLIC_PROCESS	0.0512295	0.292579	0.287857	0.850131	1.41744	9	7498, 4860, 30833, 79873, 131870
GOBP_ATRIOVENTRICULAR_VALVE_DEVELOPMENT	0.0650096	0.322245	0.245042	0.713072	1.41692	24	10439, 650, 7048, 187, 161882
GOBP_CELLULAR_RESPONSE_TO_TOXIC_SUBSTANCE	0.0251451	0.192231	0.352488	0.5816	1.41692	94	5743, 6648, 26034, 140809, 241, 7124, 83667, 2876, 25824, 114757, 2671, 216, 348, 127281, 2643, 7296, 64359, 283120, 10549, 2879, 9446, 128, 6649
GOBP_NEGATIVE_REGULATION_OF_DEPHOSPHORYLATION	0.0495413	0.287475	0.276501	0.64921	1.41669	40	7124, 26051, 9858, 3071, 23645, 2771, 221908
GOBP_POSITIVE_REGULATION_OF_ENDOPLASMIC_RETICULUM_UNFOLDED_PROTEIN_RESPONSE	0.0702811	0.333857	0.24134	0.799227	1.4166	13	578, 581, 2081
GOBP_SUCKLING_BEHAVIOR	0.0530786	0.29711	0.287857	0.858704	1.41656	8	1271, 55585
GOBP_INORGANIC_ANION_TRANSPORT	0.0224535	0.179066	0.352488	0.575829	1.41623	116	5031, 6556, 5172, 1051, 80727, 6505, 8542, 1181, 5724, 23507, 115019, 6529, 23516, 26285, 1186, 54020
GOBP_NATURAL_KILLER_CELL_ACTIVATION_INVOLVED_IN_IMMUNE_RESPONSE	0.0532787	0.29711	0.282013	0.849365	1.41617	9	11151, 4818, 201294, 3134
GOBP_NATURAL_KILLER_CELL_DEGRANULATION	0.0532787	0.29711	0.282013	0.849365	1.41617	9	11151, 4818, 201294, 3134
GOBP_RESPONSE_TO_LECTIN	0.06917	0.331461	0.24134	0.759177	1.41616	16	4067, 7305, 6714, 64581, 2534, 6850
GOBP_ASTROCYTE_DEVELOPMENT	0.06814	0.328584	0.234393	0.683288	1.41614	29	3553, 7124, 728
GOBP_NEGATIVE_REGULATION_OF_MYELOID_LEUKOCYTE_MEDIATED_IMMUNITY	0.0673469	0.32851	0.248911	0.838103	1.41587	10	11314, 729230, 6688, 3965, 8832, 1524, 613
GOBP_SMOOTH_MUSCLE_CELL_PROLIFERATION	0.036153	0.238792	0.321776	0.573327	1.41581	122	5031, 8862, 5743, 57447, 6648, 7124, 4318, 8013, 1535, 9510, 6352, 5724, 5739, 3570, 1839, 3654, 7128, 348, 6376, 650, 5155, 3725, 7057, 199, 3600, 7043
GOBP_OPTIC_CUP_MORPHOGENESIS_INVOLVED_IN_CAMERA_TYPE_EYE_DEVELOPMENT	0.0440277	0.271225	0.321776	0.929245	1.41553	5	220, 51384
GOBP_REGULATION_OF_LAMELLIPODIUM_ASSEMBLY	0.0677656	0.328584	0.234393	0.66333	1.41548	34	51225, 1969, 146206, 6624, 7454, 5880, 11344, 79647
GOBP_REGULATION_OF_INOSITOL_1_4_5_TRISPHOSPHATE_SENSITIVE_CALCIUM_RELEASE_CHANNEL_ACTIVITY	3.21661e-05	0.00170838	0.557332	0.999192	1.41511	3	5031, 5311
GOBP_NAD_BIOSYNTHESIS_VIA_NICOTINAMIDE_RIBOSIDE_SALVAGE_PATHWAY	0.0530786	0.29711	0.287857	0.857756	1.41499	8	4837, 10135
GOBP_HOMEOSTASIS_OF_NUMBER_OF_CELLS_WITHIN_A_TISSUE	0.0634615	0.319102	0.248911	0.722079	1.41496	23	11151, 54440, 729230, 581, 2624
GOBP_PURINE_RIBONUCLEOSIDE_METABOLIC_PROCESS	0.0740741	0.341071	0.231127	0.750793	1.41462	18	7498, 4860, 51816, 26258, 3251, 353, 22978
GOBP_MEMBRANE_REPOLARIZATION_DURING_CARDIAC_MUSCLE_CELL_ACTION_POTENTIAL	0.0763052	0.34634	0.231127	0.798053	1.41452	13	481, 23704, 10008, 3752
GOBP_MEMBRANE_HYPERPOLARIZATION	0.0538793	0.297225	0.287857	0.889119	1.41434	6	6648, 1080, 23373
GOBP_PLACENTA_DEVELOPMENT	0.0219573	0.176768	0.352488	0.572876	1.41433	123	8614, 5743, 7262, 100506013, 9021, 8728, 6696, 1051, 3726, 4188, 1594, 6781, 7942, 22846, 2624, 5155, 1508, 64783, 9394
GOBP_NEGATIVE_REGULATION_OF_AMYLOID_BETA_CLEARANCE	0.0530786	0.29711	0.287857	0.857134	1.41397	8	7124, 50487, 4043, 1595, 3459
GOBP_REGULATION_OF_PROTEIN_DEUBIQUITINATION	0.0728346	0.339658	0.234393	0.806458	1.41387	12	10318, 80149, 29997, 9733
GOBP_RESPONSE_TO_OSMOTIC_STRESS	0.0581818	0.304986	0.252961	0.606325	1.41364	65	366, 5743, 7124, 5971, 581, 9181, 92241, 91862, 5585, 2185, 9221, 1263
GOBP_REGULATION_OF_ENDOPLASMIC_RETICULUM_UNFOLDED_PROTEIN_RESPONSE	0.0699816	0.333678	0.231127	0.68189	1.41324	29	578, 581, 101928527, 23645, 8440, 11153, 2081
GOBP_ANGIOGENESIS_INVOLVED_IN_WOUND_HEALING	0.0604915	0.311332	0.252961	0.705392	1.41286	25	7124, 2876, 2624, 7128, 6376, 7422, 7852, 3791, 64094
GOBP_DEHYDROASCORBIC_ACID_TRANSPORT	0.0538793	0.297225	0.287857	0.888163	1.41282	6	6515, 11182
GOBP_POSITIVE_REGULATION_OF_IRE1_MEDIATED_UNFOLDED_PROTEIN_RESPONSE	0.0555766	0.299965	0.321776	0.883792	1.41272	7	578, 581, 10018
GOBP_REGULATION_OF_HETEROTYPIC_CELL_CELL_ADHESION	0.0678295	0.328584	0.24134	0.738619	1.41269	20	3553, 7124, 3932, 5598, 2651
GOBP_STRIATED_MUSCLE_CELL_APOPTOTIC_PROCESS	0.0625	0.316138	0.245042	0.676577	1.41238	30	4192, 6196, 8837, 317, 5514
GOBP_REGULATION_OF_RESPONSE_TO_CYTOKINE_STIMULUS	0.0129629	0.132767	0.38073	0.559264	1.41232	139	8651, 81030, 7850, 3656, 8877, 6352, 10019, 11213, 7186, 972, 3654, 59307, 5598, 7805, 9825, 7128, 2874, 5788, 7852, 26525, 4321, 340061, 3554, 3091, 100133941, 166, 90933, 7097, 11140, 6850, 58509, 28511, 51588
GOBP_N_ACETYLNEURAMINATE_METABOLIC_PROCESS	0.077381	0.34751	0.227987	0.816065	1.41216	11	6482, 5973, 10020
GOBP_OVULATION_CYCLE_PROCESS	0.0659341	0.325541	0.237794	0.660572	1.41197	35	5806, 9510, 7130, 409, 8204, 6714, 6777, 7043
GOBP_PYRIMIDINE_NUCLEOSIDE_MONOPHOSPHATE_CATABOLIC_PROCESS	0.0453323	0.275908	0.321776	0.926892	1.41195	5	7378, 30833, 51733, 1890
GOBP_OSSIFICATION	0.00520891	0.0784898	0.407018	0.513422	1.41174	334	5743, 5552, 4192, 50964, 249, 6696, 2268, 55790, 7124, 1051, 4318, 3726, 374, 9770, 1594, 1969, 22904, 2101, 6781, 1052, 5734, 359845, 7130, 26585, 51025, 4057, 3570, 864, 30812, 6238, 2201, 29887, 3082, 10272, 5600, 79697, 10189, 861, 860, 83999, 133522, 2091, 650, 6209, 1305, 1230, 4665, 8482, 7043, 56975, 2185, 7040, 51564
GOBP_NEGATIVE_REGULATION_OF_THYMOCYTE_APOPTOTIC_PROCESS	0.0453323	0.275908	0.321776	0.926425	1.41124	5	3718, 3091
GOBP_VIRION_ATTACHMENT_TO_HOST_CELL	0.0573248	0.302986	0.276501	0.855459	1.4112	8	3383, 30835
GOBP_NEGATIVE_REGULATION_OF_MHC_CLASS_II_BIOSYNTHETIC_PROCESS	0.0302002	0.21294	0.352488	0.945927	1.41094	4	6688, 4799
GOBP_REGULATION_OF_TOLL_LIKE_RECEPTOR_2_SIGNALING_PATHWAY	0.0693878	0.331673	0.245042	0.83508	1.41076	10	4067, 1535, 7128, 7096, 10333
GOBP_POSITIVE_REGULATION_OF_EPITHELIAL_CELL_MIGRATION	0.0223098	0.178479	0.352488	0.559972	1.41071	138	5743, 5294, 4318, 6776, 5293, 9647, 3037, 306, 8828, 1839, 2523, 2624, 80149, 2113, 284361, 4215, 2324, 7422, 5155, 6714, 5606, 3725, 7057, 5216, 2185, 3791, 7040, 8829, 51564, 64094, 51157, 3091, 14, 10016, 5025, 152007, 10519, 9448, 207, 3675, 9564, 5581, 506, 6662, 284, 57608
GOBP_REGULATION_OF_TAU_PROTEIN_KINASE_ACTIVITY	0.0614754	0.313652	0.261664	0.845988	1.41054	9	1958, 728, 3082, 4665, 1191
GOBP_REGULATION_OF_MIRNA_TRANSCRIPTION	0.0568807	0.302861	0.257206	0.621186	1.41039	55	8862, 1958, 7124, 6774, 6688, 11006, 2624, 2113, 650, 5155, 3725, 7040, 3091, 6720
GOBP_NEGATIVE_REGULATION_OF_EXTRINSIC_APOPTOTIC_SIGNALING_PATHWAY	0.0433276	0.269187	0.287857	0.591927	1.41031	77	3553, 3552, 3383, 8682, 7124, 2876, 9181, 8837, 3082, 5598, 29949, 7128, 6376, 6714, 7057, 2730, 8829
GOBP_DEVELOPMENT_OF_SECONDARY_FEMALE_SEXUAL_CHARACTERISTICS	0.0538793	0.297225	0.287857	0.886583	1.4103	6	374, 11331, 6777
GOBP_REGULATION_OF_PROTEIN_SUMOYLATION	0.0609524	0.312198	0.252961	0.721724	1.41029	22	1958, 51588, 23551, 5970, 54472
GOBP_REGULATION_OF_ALDOSTERONE_METABOLIC_PROCESS	0.0562191	0.301306	0.321776	0.882245	1.41025	7	1181, 650, 654
GOBP_MESENDODERM_DEVELOPMENT	0.0459845	0.277358	0.321776	0.9257	1.41013	5	100506013, 8861
GOBP_MEMBRANE_REPOLARIZATION_DURING_VENTRICULAR_CARDIAC_MUSCLE_CELL_ACTION_POTENTIAL	0.0562191	0.301306	0.321776	0.882119	1.41004	7	23704, 10008, 3752, 3784
GOBP_GLUTAMATE_HOMEOSTASIS	0.0311294	0.217026	0.352488	0.945072	1.40967	4	6505, 23657
GOBP_MEMBRANE_REPOLARIZATION_DURING_ACTION_POTENTIAL	0.0750988	0.343104	0.231127	0.75556	1.40941	16	481, 23704, 10008, 3752
GOBP_RIBONUCLEOTIDE_CATABOLIC_PROCESS	0.080102	0.352892	0.287805	0.640436	1.40931	42	7378, 7498, 57089, 5142, 4860, 30833, 51733, 79873, 11332, 27115, 3704, 254552, 215, 131870, 272, 3251
GOBP_CYTOPLASMIC_SEQUESTERING_OF_PROTEIN	0.0533333	0.29711	0.271289	0.730136	1.4089	21	4794, 4188, 4793
GOBP_CALCIUM_MEDIATED_SIGNALING_USING_INTRACELLULAR_CALCIUM_SOURCE	0.0775194	0.347615	0.224966	0.742703	1.40879	19	5795, 6364, 7412, 5788, 51024, 3791, 6403, 7226, 4935, 5737
GOBP_NATURAL_KILLER_CELL_MEDIATED_IMMUNE_RESPONSE_TO_TUMOR_CELL	0.0538793	0.297225	0.287857	0.885452	1.4085	6	4818, 84868, 10666, 5817, 634
GOBP_RRNA_MODIFICATION	0.0650558	0.322245	0.24134	0.67233	1.40848	32	114049, 27079, 55651, 29063, 79922, 113000, 2091, 115939
GOBP_DETECTION_OF_MECHANICAL_STIMULUS_INVOLVED_IN_SENSORY_PERCEPTION_OF_PAIN	0.0573248	0.302986	0.276501	0.853623	1.40817	8	7124, 23349, 7852, 2534
GOBP_INTERLEUKIN_18_PRODUCTION	0.0538793	0.297225	0.287857	0.885172	1.40806	6	7124, 115362, 8832, 7097
GOBP_NEGATIVE_REGULATION_OF_PHOSPHORYLATION	0.00402676	0.066804	0.407018	0.513005	1.40801	320	3553, 8651, 9021, 7453, 5795, 4067, 6774, 578, 11314, 9770, 7498, 1848, 10019, 9647, 26585, 581, 863, 409, 4616, 5531, 11213, 5987, 64092, 81848, 3087, 3082, 11006, 80149, 8440, 5575, 7128, 28951, 348, 650, 26191, 5788, 5585, 3725, 54900, 80725, 5800, 79643, 634, 56937, 7040, 140885, 1849, 1647, 6317, 90007, 11142
GOBP_REGULATION_OF_OLIGODENDROCYTE_DIFFERENTIATION	0.0678899	0.328584	0.234393	0.684094	1.40791	28	4192, 7133, 9948, 7852, 3065, 7097
GOBP_REGULATION_OF_GLIAL_CELL_MIGRATION	0.0714286	0.33546	0.24134	0.833092	1.4074	10	729230, 6376, 1880, 1524, 5025
GOBP_REGULATION_OF_PROTEIN_DEPOLYMERIZATION	0.0521739	0.294464	0.261664	0.591989	1.40733	73	5341, 10763, 58526, 146206, 9181, 9948, 55201, 2258, 11078, 50810
GOBP_REGULATION_OF_TRANSLATIONAL_TERMINATION	0.0793651	0.351469	0.224966	0.813252	1.40729	11	65094, 1984, 143244, 5976, 56648
GOBP_CELLULAR_RESPONSE_TO_EXTERNAL_STIMULUS	0.00859732	0.104369	0.38073	0.52101	1.40708	267	3553, 5743, 2752, 4067, 7378, 83667, 26, 578, 79567, 1535, 1594, 79792, 51284, 5734, 11170, 7942, 441027, 8797, 1265, 80149, 4929, 3659, 7412, 3676, 5788, 28960, 199, 6494, 2242, 3600, 79077, 55062, 255738, 7351, 1647, 7421, 26153, 4055, 7481, 6720, 51311, 56270, 166, 5251
GOBP_DELAMINATION	0.0575041	0.303215	0.321776	0.880261	1.40708	7	80709, 6688
GOBP_RESPONSE_TO_INTERLEUKIN_3	0.0575041	0.303215	0.321776	0.880121	1.40685	7	1439, 4502, 10019, 3563
GOBP_NEGATIVE_REGULATION_OF_VIRAL_LIFE_CYCLE	0.0552381	0.299405	0.266351	0.728726	1.40618	21	5806, 9023, 10581, 2219, 10410, 89870, 10107, 81559, 4261, 8519
GOBP_POSITIVE_REGULATION_OF_NF_KAPPAB_TRANSCRIPTION_FACTOR_ACTIVITY	0.0201348	0.169407	0.352488	0.562827	1.40543	131	3553, 7185, 7124, 6774, 84433, 3656, 101, 8877, 26585, 9181, 11213, 4057, 3965, 7186, 5987, 54101, 3654, 8837, 89870, 6376, 6283, 8986, 64581, 1524, 1191, 56919, 55223, 2319, 55128, 219790, 10333, 5583, 10519, 7097, 5579, 51341, 7188
GOBP_PROTEIN_TRANSMEMBRANE_IMPORT_INTO_INTRACELLULAR_ORGANELLE	0.0692168	0.331478	0.231127	0.663031	1.40527	33	10452, 51025, 84134, 10245, 100652748, 140823, 92609, 5830, 10469, 5192, 55670, 9409
GOBP_THROMBIN_ACTIVATED_RECEPTOR_SIGNALING_PATHWAY	0.0714286	0.33546	0.24134	0.83152	1.40475	10	5341, 2151
GOBP_OLIGODENDROCYTE_PROGENITOR_PROLIFERATION	0.0351744	0.235863	0.321776	0.941499	1.40434	4	4067, 57165
GOBP_REGULATION_OF_B_CELL_ACTIVATION	0.0307698	0.215304	0.352488	0.569858	1.40401	118	54440, 3500, 4067, 11314, 259307, 7305, 84433, 22806, 939, 28638, 9466, 9473, 3514, 30011, 149840, 972, 64092, 3071, 150372, 3507, 374403, 7805, 10673, 79155, 7128, 4332, 51293, 5788, 5585, 10459, 6777, 1880, 3635, 7040, 6830, 56941
GOBP_VIRAL_GENOME_REPLICATION	0.0188861	0.16321	0.352488	0.569238	1.404	120	3576, 10318, 7124, 6352, 10581, 3669, 60489, 4057, 10663, 10410, 80149, 2494
GOBP_MONOCYTE_DIFFERENTIATION	0.0650558	0.322245	0.24134	0.670003	1.4036	32	8111, 140685, 972, 3123, 7422, 3725, 2242, 920, 3635, 5153
GOBP_CHRONIC_INFLAMMATORY_RESPONSE	0.0823293	0.357637	0.222056	0.791818	1.40347	13	7124, 6352, 7128, 7412, 7057, 3620, 8876, 10563, 6280, 201294
GOBP_NEGATIVE_REGULATION_OF_LYMPHOCYTE_MEDIATED_IMMUNITY	0.0513761	0.292579	0.271289	0.640587	1.40346	41	10859, 5272, 84868, 259307, 409, 3575, 3965, 3071, 11006, 10225, 2671, 6504, 5788
GOBP_POSITIVE_REGULATION_OF_EPITHELIAL_CELL_PROLIFERATION	0.019428	0.165647	0.352488	0.546429	1.40324	157	8862, 2752, 100506013, 4192, 7124, 26051, 6774, 6776, 5293, 374, 5228, 8013, 1535, 7039, 728, 3037, 3397, 8828, 120425, 4830, 8837, 2624, 5314, 7128, 284361, 3676, 2324, 650, 7422, 5155, 116844, 3725, 441478, 4321, 3791, 8829, 51157, 3164
GOBP_OPSONIZATION	0.0505503	0.290968	0.321776	0.921114	1.40315	5	5806, 2219, 721
GOBP_ANDROGEN_CATABOLIC_PROCESS	0.00365904	0.0628862	0.431708	0.990702	1.40309	3	6696, 51170
GOBP_OXALATE_TRANSPORT	0.0364195	0.239087	0.321776	0.940628	1.40304	4	5172, 115019
GOBP_NEUTROPHIL_MEDIATED_KILLING_OF_GRAM_NEGATIVE_BACTERIUM	0.0364195	0.239087	0.321776	0.940517	1.40288	4	54210, 11334
GOBP_PEPTIDYL_LYSINE_OXIDATION	0.0512025	0.292579	0.321776	0.92081	1.40268	5	4016, 84171
GOBP_REGULATION_OF_PHOSPHATIDYLINOSITOL_3_KINASE_SIGNALING	0.0315325	0.219436	0.321776	0.575792	1.40267	95	5008, 2268, 197358, 7124, 26051, 3059, 10870, 6352, 118788, 653361, 3082, 29997, 55615, 5155, 6714, 10385, 634, 3791
GOBP_GLIAL_CELL_DEVELOPMENT	0.0434028	0.269307	0.287857	0.583059	1.40239	86	3553, 4192, 745, 4067, 7124, 728
GOBP_NEGATIVE_REGULATION_OF_CARDIAC_MUSCLE_CONTRACTION	0.0512025	0.292579	0.321776	0.920258	1.40184	5	5294, 80149
GOBP_INFLAMMASOME_COMPLEX_ASSEMBLY	0.0794574	0.351469	0.222056	0.738933	1.40164	19	4210, 197358, 115362, 56919, 10333
GOBP_REGULATION_OF_T_HELPER_17_TYPE_IMMUNE_RESPONSE	0.0712871	0.33546	0.237794	0.747496	1.40164	17	10865, 84807, 9466, 3594, 80149, 64581
GOBP_REGULATION_OF_PHOSPHATE_TRANSPORT	0.0364195	0.239087	0.321776	0.939672	1.40161	4	1051, 6424
GOBP_REGULATION_OF_SODIUM_DEPENDENT_PHOSPHATE_TRANSPORT	0.0364195	0.239087	0.321776	0.939672	1.40161	4	1051, 6424
GOBP_NEGATIVE_REGULATION_OF_MAST_CELL_DEGRANULATION	0.0512025	0.292579	0.321776	0.920103	1.40161	5	11314, 3965, 8832, 3162
GOBP_DRINKING_BEHAVIOR	0.0538793	0.297225	0.287857	0.88103	1.40147	6	8862, 5972
GOBP_ENZYME_LINKED_RECEPTOR_PROTEIN_SIGNALING_PATHWAY	0.000164654	0.00632608	0.518848	0.483013	1.40136	762	5329, 3553, 8862, 3055, 8651, 3718, 11156, 1958, 9021, 50964, 50515, 3937, 57091, 6464, 168667, 2268, 5795, 4067, 5327, 6774, 4318, 5919, 6776, 5293, 374, 5228, 926, 7535, 8013, 9770, 1969, 7409, 7039, 7498, 2979, 9180, 10019, 7130, 26585, 8412, 6688, 6503, 896, 3397, 409, 8828, 5739, 7791, 64081, 5829, 1839, 23516, 3932, 81848, 2201, 10135, 79930, 1796, 8851, 9046, 3087, 653361, 3082, 54976, 844…
GOBP_POLYOL_TRANSPORT	0.059448	0.308661	0.271289	0.849447	1.40129	8	366, 6523
GOBP_POSITIVE_REGULATION_OF_MONOOXYGENASE_ACTIVITY	0.0666667	0.327047	0.24134	0.717086	1.40123	22	3553, 7124, 1594, 348, 2643, 2185, 3091, 7421, 1001, 207
GOBP_RNA_GUANINE_N7_METHYLATION	0.0560345	0.300949	0.282013	0.880836	1.40116	6	114049, 10785, 4234, 8731
GOBP_REGULATION_OF_T_CELL_DIFFERENTIATION_IN_THYMUS	0.0571429	0.302861	0.261664	0.726115	1.40114	21	9840, 101, 3575, 814, 8876, 10125
GOBP_KERATAN_SULFATE_METABOLIC_PROCESS	0.0770751	0.34723	0.227987	0.750945	1.4008	16	6482, 8534, 9435, 6483, 10331, 10678
GOBP_REPLACEMENT_OSSIFICATION	0.0711538	0.33546	0.234393	0.714822	1.40074	23	249, 55790, 860, 1305, 4665
GOBP_CYCLOOXYGENASE_PATHWAY	0.067623	0.328584	0.248911	0.840082	1.40069	9	5743, 80142, 5730
GOBP_TETRAHYDROFOLATE_INTERCONVERSION	0.059448	0.308661	0.271289	0.849003	1.40055	8	25902, 4524, 10797
GOBP_REGULATION_OF_NERVOUS_SYSTEM_PROCESS	0.0431779	0.269144	0.287857	0.582772	1.40055	81	3687, 3552, 745, 7133, 7124, 5724, 23316, 3082, 85358, 1890, 6714, 8530, 11343, 57502, 2185
GOBP_PROSTAGLANDIN_TRANSPORT	0.0770751	0.34723	0.227987	0.750756	1.40045	16	3553, 3552, 4843, 50487
GOBP_MANGANESE_ION_TRANSMEMBRANE_TRANSPORT	0.0696721	0.332825	0.245042	0.83986	1.40032	9	6556, 9914, 23516
GOBP_ION_TRANSPORT	3.47187e-05	0.00180632	0.557332	0.475227	1.40029	986	5031, 3553, 10859, 8614, 366, 6515, 5743, 3718, 9123, 255231, 6556, 30818, 3552, 3770, 11151, 9962, 4843, 79689, 93589, 5172, 481, 261729, 4067, 7124, 1051, 5294, 80727, 4318, 578, 125111, 51700, 6505, 23704, 10452, 8542, 11254, 10288, 1535, 1594, 57165, 6533, 1236, 6236, 4302, 6781, 6352, 1181, 22821, 3738, 81034, 220963, 10267, 80228, 5724, 147138, 6542, 3782, 91683, 11331, 2512, 64600, 729230,…
GOBP_REGULATION_OF_BIOMINERALIZATION	0.044905	0.274747	0.282013	0.584507	1.40014	78	5552, 1051, 1594, 359845, 26585, 4057, 2201, 650, 1230, 7043, 56975, 2185, 7040, 3091
GOBP_APOPTOTIC_DNA_FRAGMENTATION	0.0883534	0.369791	0.213928	0.789734	1.39977	13	581, 9941, 317, 9131, 1676, 1777
GOBP_REGULATION_OF_RECEPTOR_INTERNALIZATION	0.0571956	0.302931	0.257206	0.627724	1.39975	47	8862, 100506013, 26585, 409, 79890, 4043, 408, 7422, 255738, 967
GOBP_MACROPHAGE_ACTIVATION_INVOLVED_IN_IMMUNE_RESPONSE	0.0883534	0.369791	0.213928	0.789485	1.39933	13	84868, 22904, 7305, 1524, 56670, 6850, 5581
GOBP_REGULATION_OF_CELLULAR_RESPONSE_TO_GROWTH_FACTOR_STIMULUS	0.00552129	0.0812054	0.407018	0.527707	1.3991	232	3553, 8862, 11156, 50964, 50515, 168667, 7498, 7130, 26585, 64081, 81848, 2201, 8837, 3087, 54976, 10272, 79652, 860, 55612, 650, 64855, 116844, 7057, 7043, 56975, 56937, 9508, 3791, 7040, 64094, 967, 221496, 375387, 3091, 81792, 10016
GOBP_FC_RECEPTOR_MEDIATED_INHIBITORY_SIGNALING_PATHWAY	0.0395322	0.251952	0.321776	0.937681	1.39864	4	10859, 4067, 10288, 11006
GOBP_POSITIVE_REGULATION_OF_HUMORAL_IMMUNE_RESPONSE	0.0873016	0.368118	0.213928	0.808249	1.39863	11	3553, 7124, 1236, 718, 5788
GOBP_RIGHTING_REFLEX	0.0531593	0.29711	0.321776	0.91813	1.3986	5	220, 6505, 10939
GOBP_PURINE_DEOXYRIBONUCLEOTIDE_METABOLIC_PROCESS	0.0782779	0.349078	0.224966	0.760507	1.39828	15	7498, 4860, 30833, 79873, 2987, 26289, 131870
GOBP_CYCLIC_GMP_AMP_TRANSMEMBRANE_IMPORT_ACROSS_PLASMA_MEMBRANE	0.0538115	0.297225	0.321776	0.917702	1.39795	5	6573, 55144
GOBP_MODULATION_BY_HOST_OF_SYMBIONT_CATALYTIC_ACTIVITY	0.0395322	0.251952	0.321776	0.93708	1.39775	4	5806, 6441
GOBP_MATURE_CONVENTIONAL_DENDRITIC_CELL_DIFFERENTIATION	0.0395322	0.251952	0.321776	0.936996	1.39762	4	1236, 3965, 6363
GOBP_GANGLIOSIDE_CATABOLIC_PROCESS	0.0560345	0.300949	0.282013	0.878011	1.39667	6	4759, 2760, 10825
GOBP_EXPORT_FROM_CELL	0.000701833	0.0191701	0.477271	0.486731	1.39648	611	5008, 5341, 3553, 10859, 3055, 2752, 131177, 3552, 11151, 8111, 2867, 7127, 8447, 4818, 6696, 2268, 4843, 7133, 481, 261729, 4067, 7124, 192683, 5294, 5293, 11314, 23704, 8013, 3689, 5730, 101, 6352, 1731, 107, 5724, 91683, 3566, 729230, 6688, 479, 4129, 64005, 306, 284021, 50487, 8825, 3965, 10652, 80331, 5880, 8832, 10008, 30817, 3071, 79772, 79803, 1595, 2624, 5125, 3123, 3752, 25807, 348, 232…
GOBP_REGULATION_OF_VITAMIN_METABOLIC_PROCESS	0.0737705	0.340493	0.237794	0.837523	1.39642	9	157506, 7124, 1594, 51293, 10196
GOBP_NEGATIVE_REGULATION_OF_PRODUCTION_OF_MOLECULAR_MEDIATOR_OF_IMMUNE_RESPONSE	0.0702087	0.333857	0.234393	0.69192	1.39633	26	10859, 3718, 7124, 11213, 11006, 10225, 6504, 7043, 7040
GOBP_POSITIVE_REGULATION_OF_MYELOID_LEUKOCYTE_CYTOKINE_PRODUCTION_INVOLVED_IN_IMMUNE_RESPONSE	0.0711538	0.33546	0.234393	0.712558	1.3963	23	10859, 8013, 972, 7805, 814, 8482
GOBP_POSITIVE_REGULATION_OF_CATION_CHANNEL_ACTIVITY	0.0644567	0.32115	0.24134	0.627069	1.39581	46	5031, 729230, 219527, 1520, 85358, 65990, 6347, 3460, 246329
GOBP_TUMOR_NECROSIS_FACTOR_MEDIATED_SIGNALING_PATHWAY	0.0445205	0.27305	0.282013	0.575852	1.39578	89	7185, 7133, 7124, 8877, 7187, 1984, 83483, 7186, 330, 7805, 10673, 9825, 7128, 2874, 8784, 2185
GOBP_NEGATIVE_REGULATION_OF_T_CELL_MIGRATION	0.0560345	0.300949	0.282013	0.877124	1.39526	6	9750, 9466, 4345
GOBP_NEGATIVE_REGULATION_OF_EPITHELIAL_CELL_APOPTOTIC_PROCESS	0.0689655	0.330896	0.231127	0.649269	1.39517	36	4192, 3383, 8837, 2624, 5598, 5314, 79155, 7128, 51129, 10266, 3791
GOBP_PRIMARY_ALCOHOL_BIOSYNTHETIC_PROCESS	0.0912698	0.374481	0.208955	0.806176	1.39504	11	1181, 650, 9563
GOBP_ESTABLISHMENT_OR_MAINTENANCE_OF_TRANSMEMBRANE_ELECTROCHEMICAL_GRADIENT	0.057725	0.303215	0.321776	0.915593	1.39474	5	481, 578, 479, 581
GOBP_HISTONE_DEPHOSPHORYLATION	0.0560345	0.300949	0.282013	0.876756	1.39467	6	9647, 5531, 2140
GOBP_SEQUESTERING_OF_METAL_ION	0.077551	0.347615	0.231127	0.825452	1.39449	10	2512, 2495, 8943, 3934, 148867, 6280
GOBP_MYELOID_DENDRITIC_CELL_DIFFERENTIATION	0.0881764	0.369791	0.213928	0.773384	1.39447	14	116071, 10538, 5971, 6688, 3662, 814, 4055
GOBP_NEGATIVE_REGULATION_OF_RELEASE_OF_CYTOCHROME_C_FROM_MITOCHONDRIA	0.0794574	0.351469	0.222056	0.73459	1.3934	19	2876, 27166, 409, 3082, 2395, 1191, 10105, 207
GOBP_T_HELPER_17_TYPE_IMMUNE_RESPONSE	0.0755064	0.34353	0.222056	0.672258	1.39328	29	6774, 10538, 10865, 57089, 84807, 114836, 9466, 3570, 3594, 80149, 3662, 64581
GOBP_POSITIVE_REGULATION_OF_NEUTROPHIL_EXTRAVASATION	0.0534188	0.29711	0.287857	0.871615	1.39325	7	4192, 101, 9750, 83692, 3554
GOBP_REGULATION_OF_NEUTROPHIL_EXTRAVASATION	0.0534188	0.29711	0.287857	0.871615	1.39325	7	4192, 101, 9750, 83692, 3554
GOBP_POSITIVE_REGULATION_OF_MEMBRANE_POTENTIAL	0.0923695	0.376379	0.208955	0.785792	1.39279	13	637, 30968, 207, 205251
GOBP_NEGATIVE_REGULATION_OF_OXIDATIVE_STRESS_INDUCED_CELL_DEATH	0.0678899	0.328584	0.234393	0.639697	1.39258	39	6648, 8013, 2876, 2861, 3082, 5598, 2671, 2534, 3091, 8876, 10131, 207, 135112, 57707, 5151
GOBP_HYALURONAN_BIOSYNTHETIC_PROCESS	0.0923695	0.376379	0.208955	0.785525	1.39231	13	3553, 3038, 3037, 5155, 7040
GOBP_POTASSIUM_ION_HOMEOSTASIS	0.0818713	0.356688	0.21925	0.738819	1.39206	18	481, 479, 3784
GOBP_NEGATIVE_REGULATION_OF_NEURON_DEATH	0.0190259	0.164047	0.352488	0.544323	1.39187	154	4192, 10763, 11151, 9962, 1271, 6648, 7133, 1051, 6505, 8013, 101, 116986, 9466, 581, 409, 50487, 7186, 80331, 2671, 4929, 3068, 348, 6376, 3725, 6812, 7043, 6347, 2730, 2185, 8829, 1524
GOBP_SULFUR_COMPOUND_BIOSYNTHETIC_PROCESS	0.0184533	0.161505	0.352488	0.562947	1.39178	125	9060, 50515, 6482, 55790, 6505, 9469, 4524, 51363, 54480, 126792, 8534, 9435, 92126, 6483, 2687, 5163, 2730, 79094, 10331
GOBP_ENDODERM_FORMATION	0.0642202	0.320991	0.24134	0.63772	1.39161	40	1844, 4318, 3689, 3676, 1284, 1847, 1846, 3624, 1291
GOBP_POSITIVE_REGULATION_OF_CHEMOKINE_C_C_MOTIF_LIGAND_5_PRODUCTION	0.0590296	0.307708	0.321776	0.9134	1.3914	5	255231, 116
GOBP_CELLULAR_OXIDANT_DETOXIFICATION	0.0471204	0.280983	0.276501	0.585773	1.39126	75	5743, 6648, 26034, 140809, 241, 83667, 2876, 25824, 114757, 348, 127281, 2643, 7296, 64359, 283120, 10549
GOBP_MODULATION_OF_PROCESS_OF_ANOTHER_ORGANISM	0.0944882	0.37827	0.204295	0.793503	1.39116	12	4843, 79792, 4057, 219972, 64581, 6850, 6280, 5551, 598
GOBP_COP9_SIGNALOSOME_ASSEMBLY	0.0596818	0.309455	0.321776	0.913225	1.39113	5	9840, 89780
GOBP_UREA_TRANSMEMBRANE_TRANSPORT	0.04389	0.27092	0.321776	0.932498	1.39091	4	366, 6563
GOBP_UREA_TRANSPORT	0.04389	0.27092	0.321776	0.932498	1.39091	4	366, 6563
GOBP_REGULATION_OF_LYMPHANGIOGENESIS	0.0609863	0.312198	0.321776	0.912777	1.39045	5	1969, 22846, 7424
GOBP_POSITIVE_REGULATION_OF_FEEDING_BEHAVIOR	0.0457576	0.276606	0.321776	0.931729	1.38977	4	8013, 4157
GOBP_PYRIMIDINE_CONTAINING_COMPOUND_SALVAGE	0.0603448	0.310786	0.271289	0.873553	1.38958	6	7378, 83549
GOBP_NEGATIVE_REGULATION_OF_CYCLIC_NUCLEOTIDE_PHOSPHODIESTERASE_ACTIVITY	0.0470027	0.280983	0.321776	0.931468	1.38938	4	54583, 23516, 5598
GOBP_RIBOSOMAL_SMALL_SUBUNIT_ASSEMBLY	0.0794574	0.351469	0.222056	0.732323	1.3891	19	6208, 91695, 27341, 6209, 6193, 6223, 29777, 64963, 6234, 51081, 3921
GOBP_NEGATIVE_REGULATION_OF_INTERFERON_ALPHA_PRODUCTION	0.0476252	0.281918	0.321776	0.931227	1.38902	4	197358, 84868
GOBP_POSITIVE_REGULATION_OF_OXIDOREDUCTASE_ACTIVITY	0.0625	0.316138	0.245042	0.625503	1.38896	45	3553, 7124, 1535, 1594, 348, 2643, 57546, 2185, 2395, 3091, 7421, 135154, 1001, 2771
GOBP_RIBOSOMAL_SMALL_SUBUNIT_BIOGENESIS	0.0607639	0.31179	0.24134	0.585098	1.38883	72	23212, 6838, 6208, 85395, 91695, 27341, 705, 6227, 11157, 6209, 27340, 6193, 115939, 6223, 29777, 10607, 10436, 84294, 88745, 9277, 64963, 2068, 57647
GOBP_NEGATIVE_REGULATION_OF_INTERLEUKIN_17_PRODUCTION	0.0857143	0.363585	0.21925	0.822005	1.38867	10	9466, 3071, 26525, 11334, 7099
GOBP_FIBROBLAST_GROWTH_FACTOR_PRODUCTION	0.0646552	0.321708	0.261664	0.872947	1.38861	6	5743, 199, 28984, 7481
GOBP_POSITIVE_REGULATION_OF_STRESS_FIBER_ASSEMBLY	0.0627306	0.317094	0.245042	0.6226	1.38833	47	8477, 9647, 51466, 5829, 28984, 7043, 8829, 3984, 10174, 7481
GOBP_EXTRACELLULAR_MATRIX_DISASSEMBLY	0.0566728	0.302466	0.257206	0.617587	1.3883	49	9507, 4318, 146206, 4312, 101, 6624, 3936, 11096, 170689, 1520, 1511, 4321, 7040, 1215, 4320
GOBP_NEUTROPHIL_CLEARANCE	0.0646552	0.321708	0.261664	0.87273	1.38827	6	729230, 301
GOBP_NEGATIVE_REGULATION_OF_MULTICELLULAR_ORGANISMAL_PROCESS	0.000299945	0.00981918	0.498493	0.478097	1.38814	759	3553, 10859, 8614, 5743, 5552, 8651, 3718, 57447, 6556, 4192, 1992, 50964, 8111, 4210, 11025, 6696, 7133, 4067, 197358, 7124, 5327, 5294, 602, 10501, 393, 125111, 28959, 140685, 84868, 29126, 55365, 1535, 1969, 1236, 7305, 7850, 6781, 80380, 9510, 5328, 5909, 708, 192111, 5971, 5734, 359845, 10019, 7130, 26585, 11331, 3566, 729230, 6688, 9466, 3397, 7538, 5142, 409, 1240, 9308, 11213, 50487, 4057…
GOBP_PROGRAMMED_NECROTIC_CELL_DEATH	0.0715596	0.33546	0.227987	0.637593	1.388	39	81030, 7124, 192111, 581, 84266, 9181, 7186, 8837, 330, 9825, 54936, 3705
GOBP_EPITHELIAL_TO_MESENCHYMAL_TRANSITION	0.0277082	0.202952	0.352488	0.553061	1.38777	135	3553, 4192, 10439, 80709, 359845, 26585, 3037, 84541, 348262, 3082, 2651, 650, 10459, 28984, 7043, 7040, 9221, 55223, 6317, 3091, 10016, 7481, 152007, 51176
GOBP_CELLULAR_ALDEHYDE_METABOLIC_PROCESS	0.0625	0.316138	0.245042	0.616305	1.38773	53	157506, 220, 249, 1181, 216, 650, 132158, 147015, 8566, 221
GOBP_POSITIVE_REGULATION_OF_MITOCHONDRION_ORGANIZATION	0.0660714	0.325799	0.234393	0.592121	1.38721	67	5329, 400916, 637, 4318, 192111, 3002, 581, 54471, 64112, 51024, 3791, 3091, 638, 10105
GOBP_NEGATIVE_REGULATION_OF_ENDOTHELIAL_CELL_APOPTOTIC_PROCESS	0.0704762	0.334128	0.234393	0.718884	1.38719	21	3383, 2624, 5598, 79155, 7128, 51129, 10266, 3791, 1003, 284
GOBP_PEPTIDYL_ARGININE_METHYLATION	0.0943775	0.378103	0.206588	0.78263	1.38718	13	65094, 3276, 55170, 10196
GOBP_POSITIVE_REGULATION_OF_INTERLEUKIN_12_PRODUCTION	0.0765027	0.346431	0.21925	0.6544	1.38697	33	4050, 4192, 3394, 1236, 3965, 6363, 7805, 5600, 3659, 64581, 3620, 7097, 6850, 3135, 3603, 5970
GOBP_POSITIVE_REGULATION_OF_LIPID_CATABOLIC_PROCESS	0.0772277	0.34723	0.227987	0.739664	1.38695	17	3553, 215, 5580, 5581, 440503, 205251
GOBP_RESPONSE_TO_MERCURY_ION	0.0576923	0.303215	0.276501	0.867491	1.38666	7	366, 6505, 4155
GOBP_SEQUESTERING_OF_IRON_ION	0.0507379	0.291762	0.321776	0.929528	1.38648	4	2512, 2495, 3934
GOBP_CD4_POSITIVE_ALPHA_BETA_T_CELL_CYTOKINE_PRODUCTION	0.104331	0.394071	0.193813	0.79076	1.38635	12	3553, 10865, 6504, 3554
GOBP_RETINAL_METABOLIC_PROCESS	0.0841487	0.36014	0.216543	0.75396	1.38624	15	157506, 220, 147015
GOBP_PTERIDINE_CONTAINING_COMPOUND_METABOLIC_PROCESS	0.0747664	0.342085	0.224966	0.661867	1.38614	31	25902, 81034, 2356, 4524, 6573, 2643
GOBP_NEURONAL_SIGNAL_TRANSDUCTION	0.0689655	0.330896	0.252961	0.871387	1.38613	6	10439, 5032, 1191
GOBP_CONNECTIVE_TISSUE_REPLACEMENT	0.0897959	0.371824	0.213928	0.820348	1.38587	10	3552, 861, 7076, 7040, 3091
GOBP_REGULATION_OF_OSTEOCLAST_DIFFERENTIATION	0.0662983	0.326287	0.237794	0.62257	1.38579	46	10859, 8111, 11025, 7124, 1051, 9770, 7305, 2101, 7130, 4057, 50604, 11006, 10272, 133522, 814, 1230, 3635
GOBP_REGULATION_OF_GTP_BINDING	0.0841487	0.36014	0.216543	0.753628	1.38563	15	5909, 26086, 9750, 26073
GOBP_SECOND_MESSENGER_MEDIATED_SIGNALING	0.00933314	0.108914	0.38073	0.526209	1.38545	209	3576, 5341, 2357, 4843, 5795, 481, 7124, 51655, 7535, 114804, 1236, 8877, 1233, 107, 729230, 1240, 1234, 6364, 374403, 79772, 10663, 5598, 27115, 2494, 5032, 348, 7412, 7422, 5788, 7852, 2977, 7057, 1230, 920, 64581, 51024, 2185, 3791, 1524, 84174
GOBP_MEMBRANOUS_SEPTUM_MORPHOGENESIS	0.0576923	0.303215	0.276501	0.866719	1.38543	7	2535, 7048
GOBP_IRON_SULFUR_CLUSTER_ASSEMBLY	0.073724	0.340493	0.227987	0.691686	1.38541	25	7498, 9391, 552900, 64428, 2395, 51647, 57128, 10101, 150274, 200205, 4682, 122961, 57019
GOBP_MEMBRANE_DISRUPTION_IN_ANOTHER_ORGANISM	0.0517598	0.293012	0.287857	0.928724	1.38528	4	79792, 4057, 219972, 84659
GOBP_POSITIVE_REGULATION_OF_T_HELPER_1_TYPE_IMMUNE_RESPONSE	0.0983936	0.386499	0.202072	0.781275	1.38478	13	3553, 6556, 10865, 729230, 9466, 3594, 6504, 3554
GOBP_POSITIVE_REGULATION_OF_DNA_BINDING_TRANSCRIPTION_FACTOR_ACTIVITY	0.0165356	0.152734	0.352488	0.521934	1.38463	217	3553, 7185, 7124, 2535, 6774, 3059, 84433, 3656, 101, 8877, 107, 7804, 26585, 11331, 306, 9181, 11213, 4057, 3965, 7186, 5987, 54101, 3654, 150372, 8837, 89870, 6376, 133522, 650, 7422, 6283, 28984, 8986, 64784, 340061, 64581, 1524, 1191, 56919, 55223, 2319, 55128, 219790, 10333, 5583, 10519, 6929, 90933, 7097, 207, 5579, 51341, 7188
GOBP_PYRIMIDINE_DEOXYRIBONUCLEOTIDE_BIOSYNTHETIC_PROCESS	0.0598291	0.310009	0.271289	0.866045	1.38435	7	1635, 129607
GOBP_PHOSPHATIDYLINOSITOL_PHOSPHATE_BIOSYNTHETIC_PROCESS	0.0693431	0.331667	0.231127	0.596535	1.38428	64	8651, 9021, 80271, 5294, 5293, 84174, 8821, 1154
GOBP_POSITIVE_REGULATION_OF_GAMMA_DELTA_T_CELL_ACTIVATION	0.0819672	0.356793	0.224966	0.830165	1.38415	9	10859, 3071, 5788, 6777, 51176, 6850, 9580
GOBP_VACUOLAR_ACIDIFICATION	0.0742857	0.341429	0.227987	0.708262	1.38399	22	6556, 155066, 84317, 23545, 9114, 252839, 147007
GOBP_REGULATION_OF_SMALL_MOLECULE_METABOLIC_PROCESS	0.00902426	0.10717	0.38073	0.513949	1.38396	260	5341, 5031, 3553, 157506, 5743, 7262, 1958, 80183, 4837, 58526, 4843, 7124, 6774, 83667, 8013, 1594, 1181, 2979, 5724, 863, 50487, 972
GOBP_THYMIC_T_CELL_SELECTION	0.0755814	0.343666	0.227987	0.72356	1.38389	20	917, 7535, 1236, 84433, 1794, 972, 915, 5788
GOBP_CONNECTIVE_TISSUE_REPLACEMENT_INVOLVED_IN_INFLAMMATORY_RESPONSE_WOUND_HEALING	0.0732759	0.340229	0.245042	0.869961	1.38386	6	3552, 7076, 7040, 3091
GOBP_INTERFERON_BETA_PRODUCTION	0.066055	0.325799	0.237794	0.609482	1.38381	55	10859, 197358, 51284, 5971, 7187, 5966, 3659, 11128, 340061, 140885, 51311
GOBP_HEPARAN_SULFATE_PROTEOGLYCAN_BIOSYNTHETIC_PROCESS_POLYSACCHARIDE_CHAIN_BIOSYNTHETIC_PROCESS	0.0563991	0.302059	0.282013	0.908364	1.38372	5	55790, 9653
GOBP_POSITIVE_REGULATION_OF_CELL_DEATH	0.00190754	0.040078	0.45506	0.48757	1.3834	481	10859, 5743, 7262, 1958, 220, 81030, 50486, 10439, 6648, 4843, 79156, 7133, 8682, 4067, 7124, 637, 4318, 578, 5293, 9770, 29126, 3689, 6533, 7305, 101, 6352, 708, 1848, 56658, 3957, 7052, 1984, 27166, 581, 51330, 409, 4616, 23612, 3965, 7186, 81618, 8797, 6196, 3932, 29948, 4296, 3001, 8851, 22822, 7805, 80149, 8440, 29949, 4332, 3676, 650, 5788, 4118, 6714, 3725, 7057, 28984, 23604, 317, 5326, 6…
GOBP_POSITIVE_REGULATION_OF_TRANSCRIPTION_FROM_RNA_POLYMERASE_II_PROMOTER_IN_RESPONSE_TO_OXIDATIVE_STRESS	0.0517598	0.293012	0.287857	0.927349	1.38323	4	83667, 468
GOBP_ANATOMICAL_STRUCTURE_FORMATION_INVOLVED_IN_MORPHOGENESIS	0.000189373	0.00703072	0.518848	0.471901	1.383	890	3576, 3553, 157506, 3687, 8862, 5743, 2752, 100506013, 220, 4192, 3552, 10439, 6464, 7453, 7127, 168667, 1844, 84957, 7124, 2535, 26051, 5294, 6774, 602, 4318, 5293, 3726, 6505, 25902, 5228, 54583, 2876, 3689, 1969, 22904, 7305, 963, 7039, 9510, 7408, 101, 8877, 54757, 10267, 51177, 7804, 728, 9750, 7052, 26585, 3566, 729230, 23670, 3397, 306, 51330, 4242, 23210, 8828, 4897, 54538, 6303, 10938, 5…
GOBP_MACROPHAGE_ACTIVATION	0.0549828	0.298869	0.252961	0.575917	1.38272	79	6556, 7124, 84868, 3689, 22904, 7305, 8877, 22918, 728, 3566, 23210, 50487, 972, 8832, 80149, 79155, 6376, 23208, 5788, 3725, 7057, 199, 8530, 64784, 3460, 1524, 1191, 3949, 7096, 3459, 10333, 56670
GOBP_REGULATION_OF_CHRONIC_INFLAMMATORY_RESPONSE	0.0732759	0.340229	0.245042	0.869129	1.38254	6	7124, 6352, 7128, 3620
GOBP_NEGATIVE_REGULATION_OF_LONG_TERM_SYNAPTIC_POTENTIATION	0.0992063	0.388495	0.199915	0.798948	1.38254	11	7305, 11170, 348, 1524
GOBP_CARDIOLIPIN_BIOSYNTHETIC_PROCESS	0.0641026	0.320639	0.261664	0.864844	1.38243	7	9489, 114971
GOBP_REGULATION_OF_CELLULAR_RESPONSE_TO_OSMOTIC_STRESS	0.0840164	0.36014	0.222056	0.82903	1.38226	9	5743, 9181
GOBP_REGULATION_OF_CELLULAR_COMPONENT_SIZE	0.00714457	0.093886	0.407018	0.507426	1.38195	287	5341, 3055, 148170, 10439, 11151, 23406, 6696, 10501, 393, 3059, 1236, 7409, 146206, 7408, 89848, 256949, 7454, 1382, 23108, 79890, 4897, 3575, 10602, 51466, 11135, 1874, 9948, 3071, 23645, 8851, 64857, 54434, 85358, 8440, 348, 7422, 118813, 9873, 5216, 54910, 10093, 8482, 5357, 2258, 2185, 11078, 9168, 8829
GOBP_REGULATION_OF_I_KAPPAB_PHOSPHORYLATION	0.0785563	0.349505	0.234393	0.8377	1.38191	8	7124, 7186, 6376, 1524, 140885, 207
GOBP_REGULATION_OF_NITRIC_OXIDE_METABOLIC_PROCESS	0.0664207	0.326652	0.237794	0.619697	1.38185	47	3553, 5743, 5806, 6648, 7124, 80149, 199, 64581, 2185, 1524, 1191, 140885, 5025, 10333
GOBP_REGULATION_OF_PROSTAGLANDIN_SECRETION	0.0992063	0.388495	0.199915	0.798323	1.38146	11	3553, 3552, 50487
GOBP_GRANZYME_MEDIATED_PROGRAMMED_CELL_DEATH_SIGNALING_PATHWAY	0.0641026	0.320639	0.261664	0.864171	1.38136	7	5552, 4818, 3002, 3001
GOBP_POSITIVE_REGULATION_OF_CALCIUM_ION_DEPENDENT_EXOCYTOSIS	0.0918367	0.375575	0.2114	0.817492	1.38105	10	8447, 192683, 6812
GOBP_LEUKOCYTE_TETHERING_OR_ROLLING	0.0800745	0.352892	0.216543	0.678823	1.3809	27	7124, 6693, 5724, 6404, 6402, 729230, 50512, 7412, 3676, 9435, 1524, 2526
GOBP_NUCLEOBASE_TRANSPORT	0.0785563	0.349505	0.234393	0.836905	1.3806	8	366, 291, 3177
GOBP_POSITIVE_REGULATION_OF_LIPASE_ACTIVITY	0.0621572	0.315238	0.245042	0.614047	1.38034	49	5031, 6352, 5330, 5724, 728, 11331, 2769, 3702
GOBP_POSITIVE_REGULATION_OF_ANTIGEN_RECEPTOR_MEDIATED_SIGNALING_PATHWAY	0.0742857	0.341429	0.227987	0.706194	1.37995	22	9840, 1236, 84433, 10666, 3932, 150372, 5788, 123920, 5583, 5579, 5970, 6188
GOBP_POSITIVE_REGULATION_OF_PHOSPHOLIPASE_ACTIVITY	0.0621572	0.315238	0.245042	0.627058	1.37987	42	5031, 6352, 5330, 5724, 728, 11331, 2769, 3702
GOBP_PYRIDINE_CONTAINING_COMPOUND_METABOLIC_PROCESS	0.0785047	0.349505	0.21925	0.6587	1.37951	31	4837, 249, 4860, 10135, 128240, 3620, 8566
GOBP_BIOLOGICAL_PROCESS_INVOLVED_IN_INTERACTION_WITH_HOST	0.0156289	0.148709	0.352488	0.537585	1.37911	165	3576, 5806, 3383, 1969, 9023, 79720, 6404, 10581, 2219, 1234, 3965, 972, 5987, 5817, 3123, 10410, 1514, 10189, 6504, 57617, 6714, 7852, 10107, 1508, 79643, 920, 81559, 156, 8829, 4261, 440400, 55223, 3949, 55128, 6317
GOBP_RESPONSE_TO_COCAINE	0.0796964	0.351713	0.21925	0.683379	1.37909	26	6505, 7052, 6529, 2185
GOBP_DEFENSE_RESPONSE_TO_GRAM_POSITIVE_BACTERIUM	0.0711679	0.33546	0.227987	0.604784	1.37901	56	2268, 7124, 5919, 84868, 1969, 4069, 79792, 115361, 728, 9466, 55894, 3575, 5320, 219972, 1511
GOBP_POSITIVE_REGULATION_OF_ORGANELLE_ORGANIZATION	0.00434006	0.0695662	0.407018	0.490555	1.37896	427	5341, 5329, 3553, 8477, 3055, 148170, 10763, 3552, 8447, 400916, 7124, 84464, 637, 4318, 3059, 1236, 146206, 7039, 7408, 89848, 8877, 6624, 192111, 7454, 9647, 3936, 3397, 3002, 581, 10602, 51466, 5829, 11135, 5987, 9948, 54732, 3071, 8851, 11346, 8440, 79035, 23130, 6376, 10801, 5155, 6714, 54471, 9873, 28984, 2067, 2242, 5216, 26272, 64112, 7043, 55062, 51024, 2185, 3791, 8829, 5371
GOBP_REGULATION_OF_EXTRACELLULAR_MATRIX_CONSTITUENT_SECRETION	0.0881148	0.369791	0.216543	0.827027	1.37892	9	7133, 650, 28984
GOBP_REGULATION_OF_PROTEIN_EXPORT_FROM_NUCLEUS	0.0785047	0.349505	0.21925	0.658388	1.37886	31	3553, 2010
GOBP_NEGATIVE_REGULATION_OF_RESPONSE_TO_EXTERNAL_STIMULUS	0.0101504	0.115693	0.38073	0.505047	1.37867	304	10859, 3055, 9021, 5272, 4192, 4210, 6696, 2268, 7133, 4067, 197358, 7124, 5327, 10501, 313, 84868, 2876, 5328, 708, 5734, 10019, 7130, 26585, 7538, 409, 79890, 11213, 4057, 3965, 6397, 59307, 3082, 10225, 5598, 3123, 2671, 7128, 348, 2874, 6376, 83999, 23208, 5788, 5155, 6714, 7057, 199, 5800, 8530, 54910, 8482, 4321, 634, 6347, 8829, 6223, 2534, 140885
GOBP_VESICLE_DOCKING_INVOLVED_IN_EXOCYTOSIS	0.0772059	0.34723	0.21925	0.660366	1.37854	30	5341, 10652, 57617, 6812
GOBP_REGULATION_OF_ION_TRANSMEMBRANE_TRANSPORT	0.00981757	0.11274	0.38073	0.505539	1.37841	290	5031, 30818, 3770, 11151, 93589, 481, 4067, 7124, 5294, 4318, 23704, 1535, 57165, 6236, 1181, 3738, 5724, 11331, 729230, 219527, 581, 5142, 9948, 10008, 1520, 85358, 149111, 117531, 3752, 65990, 6376, 84329, 6330, 8514, 57190, 150, 6347, 2258, 2185, 255738, 3460, 246329, 776, 2534, 10268, 967, 2669, 10105, 53827, 51204
GOBP_NEGATIVE_REGULATION_OF_STRIATED_MUSCLE_CELL_APOPTOTIC_PROCESS	0.0831683	0.35835	0.21925	0.735082	1.37836	17	4192, 8837, 5514
GOBP_POSITIVE_REGULATION_OF_TROPHOBLAST_CELL_MIGRATION	0.0705128	0.334128	0.248911	0.8621	1.37805	7	100506013, 708, 7422, 85360
GOBP_DECIDUALIZATION	0.0852713	0.36251	0.213928	0.726416	1.3779	19	8614, 5743, 6696, 3726, 1594, 6781
GOBP_REGULATION_OF_MORPHOGENESIS_OF_AN_EPITHELIUM	0.0637523	0.319513	0.24134	0.613864	1.3778	50	3687, 4192, 7124, 5293, 26585, 11331, 30812, 3082, 7422
GOBP_NEGATIVE_REGULATION_OF_CATION_CHANNEL_ACTIVITY	0.0807339	0.354247	0.213928	0.669354	1.37758	28	4318, 23704, 6236, 10008, 2669, 9446
GOBP_NEGATIVE_REGULATION_OF_VIRAL_ENTRY_INTO_HOST_CELL	0.0896686	0.371498	0.208955	0.731123	1.37756	18	5806, 9023, 10581, 2219, 10410, 10107, 81559, 4261, 8519
GOBP_POSITIVE_REGULATION_OF_GLIAL_CELL_MIGRATION	0.0775862	0.347615	0.237794	0.865938	1.37746	6	729230, 6376, 1524, 5025
GOBP_CELLULAR_METABOLIC_COMPOUND_SALVAGE	0.0796964	0.351713	0.21925	0.682565	1.37745	26	7378, 4860, 83549, 8566, 272, 3251, 271
GOBP_COPPER_ION_TRANSPORT	0.0889328	0.369852	0.2114	0.738424	1.37744	16	79689, 261729, 341208
GOBP_NERVOUS_SYSTEM_PROCESS_INVOLVED_IN_REGULATION_OF_SYSTEMIC_ARTERIAL_BLOOD_PRESSURE	0.0775862	0.347615	0.237794	0.865828	1.37729	6	6648, 6196, 4204
GOBP_GLYCOPROTEIN_BIOSYNTHETIC_PROCESS	0.021228	0.174659	0.352488	0.512134	1.37697	253	3718, 50515, 6482, 10318, 55790, 4248, 7903, 8704, 9469, 1236, 10267, 81618, 9486, 1839, 2523, 51363, 374378, 54480, 126792, 22822, 11320, 6363, 1650, 2651, 5373, 56052, 9953, 9394, 92126, 11285, 6483, 3600, 55343, 170384, 2526, 10331, 23509
GOBP_POSITIVE_REGULATION_OF_BEHAVIOR	0.0922131	0.376379	0.2114	0.825692	1.37669	9	8013, 4157
GOBP_ASTROCYTE_ACTIVATION	0.0961924	0.382171	0.204295	0.763492	1.37663	14	3553, 7124, 728, 3949, 3459
GOBP_PYRIMIDINE_DEOXYRIBONUCLEOSIDE_MONOPHOSPHATE_BIOSYNTHETIC_PROCESS	0.057971	0.304089	0.271289	0.922325	1.37574	4	1635, 7298
GOBP_REGULATION_OF_LIPOPROTEIN_PARTICLE_CLEARANCE	0.0841487	0.36014	0.216543	0.748161	1.37558	15	9388, 4043, 29949, 255738, 3949, 8570, 1445, 2822, 341
GOBP_FAT_SOLUBLE_VITAMIN_BIOSYNTHETIC_PROCESS	0.0922131	0.376379	0.2114	0.824645	1.37495	9	7124, 1594, 4790
GOBP_POSITIVE_REGULATION_OF_TRANSCRIPTION_FROM_RNA_POLYMERASE_II_PROMOTER_IN_RESPONSE_TO_STRESS	0.0761905	0.34623	0.224966	0.703625	1.37493	22	1051, 83667, 5598, 7422, 3091, 467
GOBP_RESPONSE_TO_INTERLEUKIN_2	0.0705128	0.334128	0.248911	0.860113	1.37487	7	3718, 3561, 6777, 3560
GOBP_ASTROCYTE_DIFFERENTIATION	0.0699816	0.333678	0.231127	0.613213	1.37473	52	3553, 7124, 6774, 728, 30812, 650
GOBP_REGULATION_OF_VESICLE_SIZE	0.0959184	0.381876	0.206588	0.813626	1.37452	10	79890, 83547
GOBP_REGULATION_OF_CD4_POSITIVE_CD25_POSITIVE_ALPHA_BETA_REGULATORY_T_CELL_DIFFERENTIATION	0.0621118	0.315238	0.261664	0.921465	1.37446	4	3122, 3965, 3123
GOBP_REGULATION_OF_PHOSPHORUS_METABOLIC_PROCESS	6.06883e-05	0.002813	0.557332	0.465326	1.37441	1106	5008, 5341, 5031, 5329, 3553, 5743, 8651, 1958, 6556, 9021, 3937, 57091, 285016, 6464, 7453, 168667, 2268, 4843, 5795, 29950, 4067, 7124, 26051, 5294, 6774, 83667, 4318, 5919, 578, 3059, 6505, 374, 5228, 11314, 9770, 3689, 10288, 57165, 1969, 1236, 7039, 23533, 51284, 101, 8877, 7498, 6352, 2979, 54757, 1848, 5724, 7804, 728, 10019, 898, 9647, 26585, 116986, 11331, 9966, 8412, 896, 9858, 30968, 5…
GOBP_POSITIVE_REGULATION_OF_ENDOCYTOSIS	0.0488656	0.284851	0.271289	0.572548	1.37407	85	8862, 100506013, 929, 26585, 409, 3071, 6363, 2624, 718, 348, 408, 7422, 255738, 1191, 967
GOBP_RHO_PROTEIN_SIGNAL_TRANSDUCTION	0.0357135	0.237717	0.321776	0.558398	1.37378	117	8477, 148170, 393, 79567, 7454, 9750, 9181, 10602, 11135, 58480, 396, 9754, 348, 27334, 408, 391, 150, 9138, 8829, 397, 3984
GOBP_NEGATIVE_REGULATION_OF_PROTEIN_SERINE_THREONINE_KINASE_ACTIVITY	0.0440457	0.271225	0.276501	0.557963	1.37346	106	3553, 5795, 4067, 11314, 10019, 11213, 81848, 3087, 5575, 7128, 348, 650, 26191, 54900, 1849, 1647, 6317, 11142, 5580, 5997, 207, 1028, 1026, 7023
GOBP_GLYCOPROTEIN_METABOLIC_PROCESS	0.00913836	0.107194	0.38073	0.501342	1.37313	312	5806, 3718, 50515, 6482, 10318, 55790, 4248, 7903, 8704, 9469, 1236, 4759, 10267, 9806, 26270, 81618, 9486, 1839, 2523, 51363, 374378, 54480, 126792, 22822, 11320, 6363, 1650, 1514, 2651, 5373, 56052, 650, 9953, 9394, 92126, 11285, 6483, 4321, 3600, 55343, 170384, 2526, 10331, 3091, 81792, 23509, 4125, 200185, 133584, 9334, 2817, 10585, 79586
GOBP_POSITIVE_REGULATION_OF_MACROPHAGE_CYTOKINE_PRODUCTION	0.110236	0.400286	0.188204	0.783149	1.37301	12	10859, 972, 7805, 8482
GOBP_REGULATION_OF_INFLAMMATORY_RESPONSE_TO_WOUNDING	0.0585683	0.306173	0.276501	0.901245	1.37288	5	4192, 240, 89790
GOBP_NEGATIVE_REGULATION_OF_BMP_SIGNALING_PATHWAY	0.0676417	0.328584	0.234393	0.623835	1.37278	42	50964, 168667, 7130, 26585, 10272
GOBP_GLUCOSE_IMPORT_ACROSS_PLASMA_MEMBRANE	0.0621118	0.315238	0.261664	0.920313	1.37274	4	6515, 6523
GOBP_SPONTANEOUS_SYNAPTIC_TRANSMISSION	0.0828025	0.357637	0.227987	0.832057	1.3726	8	8447, 5071
GOBP_NEGATIVE_REGULATION_OF_B_CELL_PROLIFERATION	0.1002	0.389397	0.199915	0.761248	1.37259	14	4067, 11314, 7305, 4332, 5585, 3635
GOBP_CELLULAR_RESPONSE_TO_COPPER_ION	0.0872093	0.368089	0.2114	0.723503	1.37237	19	4499, 4502, 26, 4501
GOBP_CHEMOKINE_C_X_C_MOTIF_LIGAND_12_SIGNALING_PATHWAY	0.0585683	0.306173	0.276501	0.900781	1.37217	5	7852, 27347
GOBP_TROPHOBLAST_CELL_MIGRATION	0.100402	0.389562	0.199915	0.774106	1.37207	13	100506013, 708, 7422, 7076, 397, 85360
GOBP_REGULATION_OF_TRANSLATION_INITIATION_IN_RESPONSE_TO_ENDOPLASMIC_RETICULUM_STRESS	0.0828025	0.357637	0.227987	0.831642	1.37191	8	23645, 8440, 440275
GOBP_PYRIMIDINE_NUCLEOSIDE_CATABOLIC_PROCESS	0.0979592	0.385784	0.204295	0.812043	1.37184	10	7378, 60489, 51733, 200315
GOBP_NEGATIVE_REGULATION_OF_MAPK_CASCADE	0.0201163	0.169407	0.352488	0.542699	1.3717	143	3553, 57447, 10318, 5795, 1844, 4067, 2122, 11314, 1850, 1848, 10019, 11213, 91862, 81848, 374403, 11006, 348, 2874, 650, 26191, 5788, 54900, 10385, 140885, 221496, 1847, 1849, 6317, 1846, 5580
GOBP_PROTEASOME_ASSEMBLY	0.112205	0.402883	0.186433	0.782393	1.37168	12	84262, 5715, 11047, 389362
GOBP_PEPTIDYL_TYROSINE_DEPHOSPHORYLATION	0.0519031	0.293606	0.261664	0.569578	1.37161	83	11156, 5795, 1844, 5778, 1850, 1848, 54434, 27143, 26191, 5788, 993, 5800, 283871, 92609, 5791, 1847, 1849, 1846
GOBP_SIGNAL_COMPLEX_ASSEMBLY	0.0828025	0.357637	0.227987	0.831449	1.3716	8	5829, 8440, 6714, 2185, 916
GOBP_ENDONUCLEOLYTIC_CLEAVAGE_IN_ITS1_TO_SEPARATE_SSU_RRNA_FROM_5_8S_RRNA_AND_LSU_RRNA_FROM_TRICISTRONIC_RRNA_TRANSCRIPT_SSU_RRNA_5_8S_RRNA_LSU_RRNA	0.0963115	0.382235	0.206588	0.822535	1.37143	9	23212, 6227, 27340, 29777
GOBP_VIRAL_LIFE_CYCLE	0.00629591	0.0873886	0.407018	0.506313	1.37143	276	3576, 5806, 3383, 10318, 7124, 1969, 9023, 79720, 6352, 6404, 10581, 3669, 2219, 60489, 4057, 1234, 3965, 972, 5987, 5817, 10663, 5125, 3123, 10410, 80149, 1514, 89870, 2494, 348, 6504, 57617, 7852, 10107, 1508, 79643, 920, 81559, 156, 6347, 8829, 4261, 440400, 55223, 3949, 55128, 6317
GOBP_DETOXIFICATION	0.045677	0.276375	0.271289	0.556963	1.371	106	5743, 6648, 4499, 26034, 140809, 4502, 241, 83667, 2876, 25824, 114757, 216, 348, 127281, 2643
GOBP_LIPID_EXPORT_FROM_CELL	0.0856102	0.363371	0.206588	0.646833	1.37094	33	3553, 3552, 6696, 4843, 50487, 5972, 140606
GOBP_POSITIVE_REGULATION_OF_FC_RECEPTOR_MEDIATED_STIMULATORY_SIGNALING_PATHWAY	0.0585683	0.306173	0.276501	0.89986	1.37077	5	5795, 4067, 10666, 5788
GOBP_NEGATIVE_REGULATION_OF_SYSTEMIC_ARTERIAL_BLOOD_PRESSURE	0.111111	0.400461	0.188204	0.791739	1.37006	11	6648, 7124, 134
GOBP_PURINE_CONTAINING_COMPOUND_SALVAGE	0.114173	0.405761	0.184706	0.781468	1.37006	12	4860, 272, 3251, 271, 353
GOBP_POSITIVE_REGULATION_OF_NITRIC_OXIDE_SYNTHASE_BIOSYNTHETIC_PROCESS	0.1002	0.389397	0.199915	0.759798	1.36997	14	3718, 10135, 5606, 6347, 3791, 7097
GOBP_ACTIVATION_OF_CYSTEINE_TYPE_ENDOPEPTIDASE_ACTIVITY_INVOLVED_IN_APOPTOTIC_PROCESS_BY_CYTOCHROME_C	0.0818966	0.356688	0.231127	0.861183	1.3699	6	578, 581, 317
GOBP_POSITIVE_REGULATION_OF_HORMONE_BIOSYNTHETIC_PROCESS	0.0983607	0.386499	0.204295	0.82161	1.36989	9	1958, 3091
GOBP_REGULATION_OF_CELL_DIVISION	0.0275756	0.202592	0.352488	0.54058	1.36926	144	5008, 3553, 4192, 3552, 5228, 10322, 7039
GOBP_SMOOTH_MUSCLE_CELL_MATRIX_ADHESION	0.0585683	0.306173	0.276501	0.898751	1.36908	5	5328, 30008
GOBP_MESENCHYMAL_CELL_DIFFERENTIATION	0.0273571	0.202084	0.352488	0.522567	1.3684	194	3553, 157506, 4192, 10439, 80709, 10501, 359845, 26585, 3037, 8828, 30812, 84541, 348262, 3082, 2651, 650, 10459, 28984, 54910, 8482, 7043, 7040, 8829, 9221, 55223, 6317, 3091, 10016, 7481, 152007
GOBP_EXTERNAL_ENCAPSULATING_STRUCTURE_ORGANIZATION	0.0157303	0.148709	0.352488	0.511703	1.36837	246	64386, 5806, 4016, 9507, 55790, 7133, 7124, 602, 4318, 84627, 3038, 146206, 4312, 9510, 101, 6624, 60495, 26585, 9806, 3936, 3037, 91522, 1999, 11096, 170689, 1520, 8837, 1511, 80781, 861, 22795, 55612, 650, 64856, 28984, 4791, 1305, 1286, 4321, 1284, 10266, 9508, 7040, 64094, 81577, 2331, 1215, 10549, 4320, 81792
GOBP_CELLULAR_HORMONE_METABOLIC_PROCESS	0.0532646	0.29711	0.257206	0.565499	1.36822	88	157506, 1958, 220, 6696, 1381, 259307, 1181, 1382, 9486, 3292, 216, 1889, 650, 6777, 5959, 147015, 10196, 51635
GOBP_APOPTOTIC_PROCESS_INVOLVED_IN_BLOOD_VESSEL_MORPHOGENESIS	0.0607375	0.31179	0.271289	0.898074	1.36805	5	578, 6688, 581, 51176
GOBP_HISTAMINE_PRODUCTION_INVOLVED_IN_INFLAMMATORY_RESPONSE	0.1	0.389397	0.202072	0.809695	1.36788	10	4067, 50487, 695
GOBP_REGULATION_OF_PROTEIN_LOCALIZATION_TO_NUCLEOLUS	0.0747863	0.342085	0.24134	0.855696	1.36781	7	2752, 25885, 705, 10445
GOBP_RESPONSE_TO_FOLIC_ACID	0.0747863	0.342085	0.24134	0.8556	1.36765	7	2876, 4524, 2350
GOBP_REGULATION_OF_BONE_MINERALIZATION	0.0766423	0.346431	0.21925	0.589365	1.36764	64	5552, 1594, 359845, 26585, 4057, 2201, 650, 1230, 7043, 56975, 2185, 7040, 3091
GOBP_NEGATIVE_REGULATION_OF_PEPTIDASE_ACTIVITY	0.0180149	0.159097	0.352488	0.533104	1.36762	165	5329, 5743, 327657, 5272, 1992, 7124, 5265, 4318, 2876, 5918, 25824, 939, 6195, 8710, 9806, 409, 4057, 3082, 330, 718, 7422, 6714, 221476, 1508, 7057, 7076, 8530
GOBP_TRANSFORMING_GROWTH_FACTOR_BETA1_PRODUCTION	0.1002	0.389397	0.199915	0.758388	1.36743	14	7305, 8710, 6376, 7057, 375387, 25987
GOBP_TAURINE_TRANSPORT	0.0607375	0.31179	0.271289	0.897323	1.36691	5	6533, 55144
GOBP_HISTONE_H4_R3_METHYLATION	0.0747863	0.342085	0.24134	0.854979	1.36666	7	65094, 3276, 55170
GOBP_REGULATION_OF_TOLL_LIKE_RECEPTOR_4_SIGNALING_PATHWAY	0.0935673	0.377627	0.204295	0.725211	1.36642	18	4067, 4057, 7128, 26191
GOBP_NEGATIVE_REGULATION_OF_BIOMINERALIZATION	0.0780952	0.348467	0.222056	0.708038	1.36626	21	5552, 359845, 26585, 1230, 2185, 7040, 3091
GOBP_NEGATIVE_REGULATION_OF_ENDOTHELIAL_CELL_PROLIFERATION	0.0836431	0.359648	0.2114	0.65212	1.36614	32	7124, 7498, 22846, 348, 7057, 28984, 6347, 64102, 54567, 94, 240
GOBP_NEURON_APOPTOTIC_PROCESS	0.019801	0.16737	0.352488	0.52448	1.36614	180	4192, 10763, 11151, 1271, 6648, 7124, 1051, 637, 6505, 2876, 7305, 101, 116986, 9466, 581, 409, 112399, 50487, 80331, 4296, 8851, 4929, 3068, 348, 6376, 3725, 840, 317, 6812, 7043, 6347, 2730, 2185, 255738, 8829, 1524
GOBP_REGULATION_OF_GAMMA_DELTA_T_CELL_DIFFERENTIATION	0.10041	0.389562	0.202072	0.819181	1.36584	9	6932, 3071, 5788, 6777, 51176, 6850, 9580
GOBP_METANEPHRIC_GLOMERULAR_MESANGIUM_DEVELOPMENT	0.0766046	0.346431	0.234393	0.915508	1.36557	4	1958, 5155
GOBP_REVERSIBLE_DIFFERENTIATION	0.0766046	0.346431	0.234393	0.915474	1.36552	4	6648, 5155
GOBP_BRANCHING_INVOLVED_IN_LABYRINTHINE_LAYER_MORPHOGENESIS	0.111111	0.400461	0.188204	0.788963	1.36526	11	9021, 2885, 6768, 6692, 7855
GOBP_CADMIUM_ION_TRANSMEMBRANE_TRANSPORT	0.0607375	0.31179	0.271289	0.896229	1.36524	5	6556, 23516, 64116
GOBP_EMBRYONIC_PLACENTA_DEVELOPMENT	0.0747826	0.342085	0.216543	0.574217	1.36509	73	7262, 9021, 1051, 3726, 4188, 7942, 22846, 2624, 5155, 9394
GOBP_IMP_CATABOLIC_PROCESS	0.0766046	0.346431	0.234393	0.915147	1.36503	4	7498, 4860, 30833, 22978
GOBP_THYMOCYTE_APOPTOTIC_PROCESS	0.1002	0.389397	0.199915	0.757027	1.36498	14	3718, 578, 101, 581, 3091
GOBP_PHAGOCYTOSIS_RECOGNITION	0.0790441	0.350928	0.216543	0.653633	1.36448	30	5806, 3500, 2219, 28638, 23210, 3514, 3507
GOBP_ISOPRENOID_BIOSYNTHETIC_PROCESS	0.0929791	0.377091	0.202072	0.676118	1.36444	26	157506, 220, 1382, 10196, 4597, 23590, 5947, 2224, 4598, 3157
GOBP_NITROGEN_UTILIZATION	0.0290987	0.208377	0.352488	0.963302	1.36428	3	2752, 581
GOBP_REGULATION_OF_HOMOTYPIC_CELL_CELL_ADHESION	0.0880734	0.369791	0.204295	0.662883	1.36426	28	5329, 4067, 6352, 10019, 1511
GOBP_POSITIVE_REGULATION_OF_MITOCHONDRIAL_OUTER_MEMBRANE_PERMEABILIZATION_INVOLVED_IN_APOPTOTIC_SIGNALING_PATHWAY	0.113095	0.404339	0.186433	0.788313	1.36413	11	400916, 3002, 2931, 27113
GOBP_POSITIVE_REGULATION_OF_TRANSLATION	0.0391449	0.250947	0.321776	0.552447	1.36389	123	5935, 7124, 602, 84769, 65094, 6352, 708, 5724, 1984, 143244, 29063, 6203, 23645, 8440, 26995, 51335, 7057, 84305
GOBP_PHOSPHATIDYLGLYCEROL_BIOSYNTHETIC_PROCESS	0.102459	0.392775	0.199915	0.817889	1.36368	9	9489, 114971
GOBP_HEMOSTASIS	0.0213231	0.174659	0.352488	0.525468	1.36351	173	5341, 5329, 9060, 83706, 4067, 5327, 5265, 5294, 7409, 5328, 7454, 10019, 2313, 3932, 1608, 1511, 79803, 8525, 348, 5155, 6714, 57834, 7057, 3705, 6812, 150, 634, 60, 71, 55330
GOBP_REGULATION_OF_EXTRACELLULAR_MATRIX_ORGANIZATION	0.071298	0.33546	0.227987	0.61394	1.36349	44	7133, 84627, 146206, 6624, 3037, 8837, 861, 650, 28984, 7040
GOBP_INTERLEUKIN_2_MEDIATED_SIGNALING_PATHWAY	0.0883621	0.369791	0.222056	0.857133	1.36346	6	3718, 3561, 3560
GOBP_POSITIVE_REGULATION_OF_LIPID_KINASE_ACTIVITY	0.0836431	0.359648	0.2114	0.650737	1.36324	32	2268, 4067, 1236, 116986, 6363, 8525, 5155, 6714, 2185, 7040
GOBP_CORONARY_VASCULATURE_DEVELOPMENT	0.0733945	0.340229	0.224966	0.622187	1.36315	41	8862, 100506013, 7422, 9784, 8829
GOBP_IMMUNOLOGICAL_SYNAPSE_FORMATION	0.0978474	0.385741	0.199915	0.741357	1.36307	15	11151, 84868, 1236, 1794, 923, 6363, 8440
GOBP_NEGATIVE_REGULATION_OF_ACTIVATED_T_CELL_PROLIFERATION	0.106426	0.396852	0.193813	0.769003	1.36303	13	29126, 80380, 3965, 11006, 10385
GOBP_ZINC_ION_HOMEOSTASIS	0.0880734	0.369791	0.204295	0.662251	1.36296	28	4499, 4502, 6505, 147138, 23516, 3932, 8943, 7922
GOBP_PROTEIN_EXPORT_FROM_NUCLEUS	0.0752294	0.343235	0.222056	0.60014	1.3626	55	3553, 29107, 2010
GOBP_POSITIVE_REGULATION_OF_T_CELL_DIFFERENTIATION_IN_THYMUS	0.089172	0.370439	0.21925	0.825947	1.36252	8	9840, 101, 3575, 8876, 10125
GOBP_MYELOID_DENDRITIC_CELL_CHEMOTAXIS	0.0672451	0.32851	0.257206	0.894369	1.36241	5	1236, 6688, 6363, 6366
GOBP_TYPE_2_IMMUNE_RESPONSE	0.0949721	0.37969	0.197822	0.669673	1.36228	27	602, 10538, 3566, 729230, 9466, 972, 3620
GOBP_NEURON_DEATH	0.0153645	0.147438	0.38073	0.504465	1.3621	271	1958, 4192, 10763, 11151, 9962, 1271, 6648, 7133, 7124, 1051, 637, 6505, 8013, 2876, 3689, 7305, 101, 6352, 116986, 9466, 581, 409, 112399, 50487, 7186, 80331, 4296, 8851, 2671, 4929, 3068, 348, 6376, 3725, 840, 317, 6812, 7043, 6347, 2730, 2185, 255738, 8829, 1524, 2534, 1191
GOBP_TRANSITION_METAL_ION_TRANSPORT	0.0601375	0.31046	0.24134	0.56718	1.36174	79	6556, 79689, 261729, 6505, 2512, 2495, 9914, 341208, 4057, 23516, 3934, 28982
GOBP_AMPA_GLUTAMATE_RECEPTOR_CLUSTERING	0.0790598	0.350928	0.234393	0.851884	1.36172	7	85358, 348, 23657
GOBP_REGULATION_OF_CELLULAR_KETONE_METABOLIC_PROCESS	0.0540541	0.297351	0.252961	0.559543	1.36148	93	3553, 157506, 5743, 1958, 58526, 8013, 1181, 50487, 972
GOBP_TUBE_MORPHOGENESIS	0.00136988	0.0316521	0.45506	0.470607	1.36137	710	3576, 3553, 157506, 3687, 8862, 5743, 2752, 100506013, 4192, 3552, 6464, 7453, 7127, 168667, 7124, 2535, 26051, 5294, 6774, 578, 5293, 3726, 6505, 25902, 374, 5228, 54583, 2876, 1969, 7039, 9510, 7408, 101, 8877, 7498, 10267, 728, 7052, 26585, 11331, 729230, 23670, 6688, 3037, 3397, 581, 306, 51330, 23210, 8828, 4897, 54538, 6303, 84445, 22846, 2523, 30812, 4524, 10800, 3087, 80781, 3082, 2624, 5…
GOBP_POSITIVE_REGULATION_OF_PROTEIN_MODIFICATION_PROCESS	0.000243058	0.0082987	0.518848	0.468522	1.36113	793	5008, 5329, 3553, 5743, 8651, 1958, 6556, 3937, 4837, 57091, 285016, 10318, 5795, 4067, 129293, 7124, 26051, 5294, 4318, 5919, 3059, 6505, 374, 5228, 11314, 9770, 10288, 1236, 7039, 23533, 10865, 101, 8877, 6352, 54757, 10267, 7804, 26585, 116986, 11331, 9966, 8412, 896, 55208, 11170, 409, 9181, 4057, 3570, 7186, 972, 8797, 1839, 3654, 3071, 50604, 10044, 23645, 4296, 8851, 923, 6363, 84922, 6533…
GOBP_POSITIVE_REGULATION_OF_INTERLEUKIN_10_PRODUCTION	0.0847145	0.361078	0.208955	0.65667	1.36097	29	54440, 6774, 602, 29126, 9308, 3965, 201633, 3082, 3662, 11334, 64581
GOBP_EXCRETION	0.0842491	0.360291	0.208955	0.627801	1.36086	38	366, 4192, 4302, 6781, 6340
GOBP_CELLULAR_RESPONSE_TO_ABIOTIC_STIMULUS	0.0119821	0.126999	0.38073	0.504844	1.36081	265	3553, 5743, 1958, 8111, 4318, 578, 1535, 4312, 51284, 5971, 5724, 5734, 581, 9181, 92241, 6340, 441027, 8797, 1265, 4157, 3659, 10856, 84329, 6494, 7076, 2067, 993
GOBP_NITRIC_OXIDE_SYNTHASE_BIOSYNTHETIC_PROCESS	0.0970297	0.383862	0.202072	0.725433	1.36027	17	3718, 10135, 5606, 6347, 3791, 7097
GOBP_PROSTANOID_METABOLIC_PROCESS	0.0752294	0.343235	0.222056	0.6208	1.36011	41	3553, 5743, 80142, 5730, 50487, 972
GOBP_CYTOLYSIS_BY_HOST_OF_SYMBIONT_CELLS	0.0828157	0.357637	0.224966	0.91178	1.36001	4	8542, 140823
GOBP_NEGATIVE_REGULATION_OF_MORPHOGENESIS_OF_AN_EPITHELIUM	0.0976645	0.385218	0.208955	0.824366	1.35991	8	7124, 6909
GOBP_COPPER_ION_IMPORT	0.0926724	0.376799	0.216543	0.854764	1.35969	6	79689, 261729, 540
GOBP_POSITIVE_REGULATION_OF_CALCIUM_ION_IMPORT	0.110442	0.400286	0.190023	0.76699	1.35946	13	6781, 9914, 5155, 6347, 10268
GOBP_POSITIVE_REGULATION_OF_CELLULAR_COMPONENT_ORGANIZATION	0.000692726	0.0190574	0.477271	0.465036	1.3592	857	5341, 5329, 3553, 8578, 8477, 8862, 3055, 148170, 100506013, 4192, 10763, 3552, 285016, 7453, 8447, 400916, 5795, 4067, 129293, 7124, 84464, 929, 637, 4318, 578, 3059, 3038, 2876, 1969, 1236, 65094, 146206, 4312, 7305, 963, 7039, 7408, 89848, 8877, 115362, 6624, 192111, 7454, 7804, 9750, 9647, 26585, 1984, 3936, 3566, 1382, 23316, 3397, 3002, 581, 409, 143244, 10938, 50487, 10602, 51466, 5829, 11…
GOBP_RESPONSE_TO_HEPARIN	0.0790598	0.350928	0.234393	0.850286	1.35916	7	1958, 26, 6662
GOBP_REGENERATION	0.0357853	0.237988	0.321776	0.541246	1.35901	136	8578, 4192, 4837, 6696, 7124, 1051, 578, 5228, 8013, 2876, 3936, 306, 2356, 8837, 3082, 2671, 861, 83999, 3725, 6209, 5653
GOBP_NECROTIC_CELL_DEATH	0.0732601	0.340229	0.224966	0.605106	1.35874	51	81030, 7124, 6533, 192111, 581, 84266, 9181, 7186, 8837, 330, 9825, 54936, 3705
GOBP_RESPONSE_TO_ODORANT	0.0346013	0.233421	0.321776	0.959325	1.35865	3	3566, 79846
GOBP_TOLERANCE_INDUCTION_DEPENDENT_UPON_IMMUNE_RESPONSE	0.0828157	0.357637	0.224966	0.910863	1.35864	4	84868, 29126, 3135
GOBP_CD4_POSITIVE_CD25_POSITIVE_ALPHA_BETA_REGULATORY_T_CELL_DIFFERENTIATION	0.0715835	0.33546	0.248911	0.891608	1.3582	5	3122, 3965, 3123, 9760
GOBP_TOLL_LIKE_RECEPTOR_7_SIGNALING_PATHWAY	0.0997877	0.389086	0.206588	0.82329	1.35814	8	84868, 51284, 118788, 26191, 81622, 121260
GOBP_POSITIVE_REGULATION_OF_VASCULAR_ENDOTHELIAL_GROWTH_FACTOR_PRODUCTION	0.0884615	0.369791	0.208955	0.69301	1.358	23	3553, 5743, 3552, 728, 718, 2324
GOBP_TOLL_LIKE_RECEPTOR_9_SIGNALING_PATHWAY	0.107632	0.399121	0.190023	0.738596	1.35799	15	84868, 118788, 3654, 79155, 26191, 81622, 121260
GOBP_ENZYME_DIRECTED_RRNA_PSEUDOURIDINE_SYNTHESIS	0.0926724	0.376799	0.216543	0.853543	1.35775	6	27079, 113000, 115939
GOBP_WOUND_HEALING	0.00906037	0.107194	0.38073	0.492055	1.35764	341	5341, 5329, 9060, 6556, 3552, 83706, 4067, 7124, 5327, 5265, 5294, 2876, 7409, 146206, 7039, 5328, 7454, 10019, 3936, 51330, 120425, 1839, 3932, 8837, 1608, 1511, 79803, 1265, 2624, 8525, 7128, 348, 6376, 23208, 55612, 7422, 5155, 6714, 7852, 57834, 7057, 7076, 3705, 79643, 6812, 150, 4321, 7043, 634, 64581, 60, 3791, 7040, 64094, 71, 55330
GOBP_REGULATION_OF_CELL_DIFFERENTIATION	9.05353e-05	0.00400733	0.538434	0.457381	1.35713	1171	5008, 1441, 3553, 10859, 5743, 8651, 57580, 3718, 9021, 4192, 3552, 57091, 10439, 54440, 8111, 399, 9840, 11025, 6648, 6696, 7133, 168455, 4067, 7124, 1051, 6774, 4318, 5919, 10501, 393, 3726, 3059, 28959, 140685, 374, 259307, 7535, 9770, 55365, 10288, 1594, 57165, 6533, 2118, 7305, 2101, 10322, 84433, 1052, 101, 7498, 5909, 22806, 708, 6932, 3122, 7804, 939, 9750, 7052, 359845, 3276, 7130, 6195,…
GOBP_MACROPHAGE_FUSION	0.0352137	0.235863	0.321776	0.958176	1.35702	3	7305, 975
GOBP_REGULATION_OF_CHONDROCYTE_DEVELOPMENT	0.0352137	0.235863	0.321776	0.957995	1.35677	3	359845, 4092
GOBP_GLYCEROL_TRANSPORT	0.0869565	0.367224	0.21925	0.909424	1.3565	4	366, 358, 364, 360
GOBP_REGULATION_OF_EOSINOPHIL_MIGRATION	0.0869565	0.367224	0.21925	0.909348	1.35638	4	11314, 101, 5734, 23604
GOBP_GAMMA_DELTA_T_CELL_DIFFERENTIATION	0.102041	0.392362	0.199915	0.802836	1.35629	10	6932, 3071, 5788, 6777, 51176, 6850, 9580
GOBP_POSITIVE_REGULATION_OF_I_KAPPAB_KINASE_NF_KAPPAB_SIGNALING	0.0323001	0.222751	0.321776	0.521625	1.3562	175	3553, 3552, 7124, 6398, 10783, 1236, 84433, 4057, 3965, 7186, 972, 5987, 3654, 8837, 9516, 6363, 330, 3123, 5966, 79155, 6376, 4215, 11040, 6283, 920, 80833, 64581, 2534, 55223, 55128, 4055, 10333
GOBP_NEGATIVE_REGULATION_OF_NEUTROPHIL_ACTIVATION	0.0715835	0.33546	0.248911	0.890122	1.35594	5	11314, 6688, 613
GOBP_CARBOHYDRATE_BIOSYNTHETIC_PROCESS	0.0237037	0.185934	0.352488	0.528337	1.35593	164	5341, 5031, 50515, 4837, 55790, 83667, 3038, 5724, 3037, 9486, 23516, 2523, 51363, 5230, 89801
GOBP_L_ALPHA_AMINO_ACID_TRANSMEMBRANE_TRANSPORT	0.0729927	0.340188	0.224966	0.612813	1.35583	43	7124, 6505, 6542, 11230, 54896, 55238, 10166, 5997, 9056, 6510, 121260, 10165
GOBP_CELLULAR_POTASSIUM_ION_HOMEOSTASIS	0.104082	0.394071	0.197822	0.802303	1.35539	10	481, 479, 482, 476
GOBP_POSITIVE_REGULATION_OF_APOPTOTIC_DNA_FRAGMENTATION	0.0370509	0.24159	0.321776	0.95696	1.3553	3	581, 3297
GOBP_POSITIVE_REGULATION_OF_ORGANIC_ACID_TRANSPORT	0.0865562	0.36614	0.206588	0.653839	1.35511	29	3553, 3552, 6529, 50487
GOBP_NEGATIVE_REGULATION_OF_SEROTONIN_SECRETION	0.0370509	0.24159	0.321776	0.9567	1.35493	3	10859, 4129
GOBP_REGULATION_OF_PEPTIDASE_ACTIVITY	0.00893453	0.106601	0.38073	0.493517	1.35479	324	5329, 5743, 327657, 5272, 1992, 4210, 4067, 7124, 5265, 6774, 637, 4318, 578, 6505, 2876, 5918, 7498, 25824, 939, 9647, 6195, 8710, 9806, 9966, 27166, 581, 409, 112399, 4057, 3965, 3932, 8837, 3082, 330, 7805, 718, 7422, 6714, 221476, 1508, 7057, 7076, 8530, 317, 64063, 51050, 64581, 51024, 11047, 5371, 2534, 3164, 489, 55122, 6317, 10016
GOBP_REGULATION_OF_BONE_MINERALIZATION_INVOLVED_IN_BONE_MATURATION	0.0376633	0.244316	0.321776	0.956435	1.35456	3	359845, 26585, 4057
GOBP_TETRAHYDROFOLATE_BIOSYNTHETIC_PROCESS	0.0811966	0.354869	0.231127	0.847406	1.35456	7	25902, 2643, 471
GOBP_ADHESION_OF_SYMBIONT_TO_HOST	0.110442	0.400286	0.190023	0.764203	1.35452	13	3383, 4057, 30835
GOBP_POSITIVE_REGULATION_OF_B_CELL_PROLIFERATION	0.0892193	0.370439	0.204295	0.646545	1.35446	32	54440, 84433, 972, 3071, 10673, 51293, 5788, 1880
GOBP_REGULATION_OF_BRANCHING_INVOLVED_IN_SALIVARY_GLAND_MORPHOGENESIS	0.0811966	0.354869	0.231127	0.847321	1.35442	7	7124, 3082
GOBP_POSITIVE_REGULATION_OF_INTERLEUKIN_18_PRODUCTION	0.0910973	0.374211	0.213928	0.907901	1.35423	4	7124, 115362, 7097
GOBP_POSITIVE_REGULATION_OF_NEURAL_PRECURSOR_CELL_PROLIFERATION	0.0970696	0.383862	0.193813	0.633484	1.35407	35	4192, 10763, 4067, 57165, 6604, 6376, 7422, 1524, 3091, 54567, 2771
GOBP_T_CELL_HOMEOSTASIS	0.0889292	0.369852	0.202072	0.630065	1.3539	36	3718, 11151, 27240, 3957, 581, 3965, 3071, 124976, 9093, 6777
GOBP_REGULATION_OF_T_CELL_EXTRAVASATION	0.0715835	0.33546	0.248911	0.888735	1.35382	5	729230, 9466, 83692, 8772
GOBP_VITAMIN_BIOSYNTHETIC_PROCESS	0.111546	0.401839	0.186433	0.736323	1.35381	15	7124, 1594, 8566, 4790
GOBP_REGULATION_OF_PROTEIN_CONTAINING_COMPLEX_DISASSEMBLY	0.0541872	0.297351	0.248911	0.55004	1.35359	108	5341, 10763, 58526, 7124, 65094, 146206, 1984, 143244, 9181, 11213, 9948, 25851, 55201, 5976, 2258, 11078, 50810
GOBP_TOLERANCE_INDUCTION_TO_SELF_ANTIGEN	0.0910973	0.374211	0.213928	0.907448	1.35355	4	4067, 7048
GOBP_REGULATION_OF_PHOSPHOLIPASE_ACTIVITY	0.0772059	0.34723	0.21925	0.600948	1.35315	53	5031, 6352, 5330, 5724, 728, 11331, 2769, 3702
GOBP_GANGLIOSIDE_BIOSYNTHETIC_PROCESS	0.121032	0.416237	0.179782	0.781963	1.35314	11	6482, 7903, 6483, 9334
GOBP_EMBRYONIC_ORGAN_DEVELOPMENT	0.0146523	0.143738	0.38073	0.492085	1.35307	334	3576, 157506, 7262, 100506013, 9021, 220, 10763, 50515, 7124, 1051, 2535, 5919, 3726, 25902, 4188, 1969, 10019, 7942, 22846, 497189, 2201, 2624, 5125, 1889, 860, 2304, 28982, 7422, 5155, 54345, 2067, 9394, 1305, 7043, 53615, 5357, 6909, 11078, 3791, 7040, 129880, 3214
GOBP_POSITIVE_REGULATION_OF_MAST_CELL_CHEMOTAXIS	0.0715835	0.33546	0.248911	0.888105	1.35286	5	5228, 7422, 7424
GOBP_BLOOD_VESSEL_ENDOTHELIAL_CELL_PROLIFERATION_INVOLVED_IN_SPROUTING_ANGIOGENESIS	0.0933333	0.377091	0.202072	0.692328	1.35285	22	100506013, 168667, 26051, 1969, 2624, 7422, 7057, 441478
GOBP_CELL_DIFFERENTIATION_INVOLVED_IN_PHENOTYPIC_SWITCHING	0.0123304	0.128797	0.38073	0.989582	1.35253	2	6648, 1786
GOBP_POST_EMBRYONIC_EYE_MORPHOGENESIS	0.101293	0.390665	0.206588	0.850136	1.35233	6	578, 581, 3791
GOBP_NEGATIVE_REGULATION_OF_CATALYTIC_ACTIVITY	0.00215062	0.0433982	0.431708	0.472107	1.35223	583	5329, 3553, 5743, 327657, 5806, 8651, 9021, 5272, 1992, 10763, 7453, 399, 9535, 5795, 4067, 7124, 5265, 4318, 11314, 54583, 2876, 1594, 5918, 55924, 26086, 25824, 939, 10019, 9647, 6195, 8710, 9806, 729230, 9858, 7538, 306, 409, 4616, 11213, 4057, 5987, 23516, 81848, 3071, 23645, 4946, 3001, 3087, 3082, 330, 11006, 5598, 718, 5575, 7128, 28951, 348, 2874, 408, 650, 26191, 7422, 5788, 51291, 6714,…
GOBP_NEGATIVE_REGULATION_OF_PROTEIN_LOCALIZATION_TO_CELL_PERIPHERY	0.0926276	0.376799	0.202072	0.675091	1.35217	25	116372, 51225, 89958, 7040
GOBP_EXOCYST_LOCALIZATION	0.0931677	0.377091	0.2114	0.906508	1.35215	4	7127, 90332
GOBP_REGULATION_OF_TRANSPORT	8.04537e-05	0.00364089	0.538434	0.454412	1.35126	1246	5008, 5031, 3553, 10859, 8614, 8862, 5743, 3055, 5806, 3718, 6556, 2752, 131177, 100506013, 30818, 3552, 3770, 11151, 8111, 2867, 8447, 6696, 2268, 4843, 400916, 5795, 7133, 93589, 3305, 481, 8682, 4067, 7124, 1051, 192683, 929, 5294, 4318, 578, 79567, 3059, 6505, 11314, 23704, 8013, 3689, 10288, 1535, 57165, 9388, 6236, 4302, 6781, 101, 8877, 6352, 1181, 3738, 1731, 107, 5724, 7052, 2219, 9647, …
GOBP_INTERLEUKIN_15_MEDIATED_SIGNALING_PATHWAY	0.101293	0.390665	0.206588	0.849336	1.35105	6	3561, 920, 3600, 3560, 23236
GOBP_NATURAL_KILLER_CELL_CHEMOTAXIS	0.0931677	0.377091	0.2114	0.905764	1.35104	4	5294, 5293, 6352, 6347
GOBP_CELLULAR_HOMEOSTASIS	0.00265987	0.0500215	0.431708	0.470605	1.35087	627	5031, 8477, 8614, 2357, 3718, 255231, 6556, 3552, 11151, 3383, 8111, 4499, 4843, 79689, 4502, 481, 261729, 4067, 5294, 578, 6505, 2876, 1535, 1236, 6781, 6352, 1233, 22821, 25824, 728, 5734, 7052, 55647, 2512, 729230, 479, 30968, 581, 2495, 9914, 1240, 79572, 5739, 9550, 51458, 341208, 1234, 1043, 6340, 2769, 23516, 3932, 1874, 10008, 4753, 10800, 56652, 6363, 8943, 552900, 2624, 10663, 85358, 31…
GOBP_CELLULAR_RESPONSE_TO_UV	0.0629252	0.317658	0.234393	0.558652	1.34987	82	5743, 4318, 578, 4312, 581, 4157, 10856, 7076, 2067, 993, 4311, 5580, 56160
GOBP_RESPONSE_TO_INTERLEUKIN_6	0.0936902	0.377924	0.202072	0.679259	1.34973	24	6774, 22904, 6404, 6688, 3570, 6714, 5245, 5970, 4790
GOBP_PROTEIN_LOCALIZATION_TO_AXON	0.101293	0.390665	0.206588	0.848288	1.34939	6	11316, 4118, 26047
GOBP_PURINE_NUCLEOSIDE_MONOPHOSPHATE_CATABOLIC_PROCESS	0.104082	0.394071	0.197822	0.79863	1.34918	10	7498, 4860, 30833, 272, 3251, 22978
GOBP_POSITIVE_REGULATION_OF_ACTIVATED_T_CELL_PROLIFERATION	0.0968992	0.383585	0.199915	0.711216	1.34907	19	3718, 9466, 8744, 3594, 6504, 6777, 100133941
GOBP_REGULATION_OF_TRANSMEMBRANE_TRANSPORT	0.0112152	0.12286	0.38073	0.487351	1.34904	360	5031, 3553, 30818, 3770, 11151, 93589, 481, 8682, 4067, 7124, 5294, 4318, 23704, 8013, 1535, 57165, 6236, 1181, 3738, 5724, 11331, 729230, 219527, 581, 5142, 9948, 10008, 1520, 113451, 4946, 85358, 149111, 718, 117531, 3752, 65990, 6376, 84329, 7057, 6330, 8514, 57190, 150, 6347, 2258, 60, 2185, 255738, 3460, 246329, 776, 2534, 10268, 967
GOBP_WOUND_HEALING_INVOLVED_IN_INFLAMMATORY_RESPONSE	0.10828	0.399483	0.197822	0.817718	1.34894	8	3552, 7076, 7040, 3091
GOBP_TYROSINE_METABOLIC_PROCESS	0.10828	0.399483	0.197822	0.817515	1.34861	8	259307, 2184, 51078, 2954
GOBP_LYMPH_NODE_DEVELOPMENT	0.113503	0.405073	0.184706	0.733366	1.34838	15	4050, 3575, 124976, 3600, 7040
GOBP_HORMONE_TRANSPORT	0.0314679	0.219186	0.321776	0.514032	1.34806	197	5008, 3553, 2752, 131177, 8111, 2867, 8447, 6696, 4843, 4067, 7124, 6352
GOBP_POSITIVE_REGULATION_OF_PROTEIN_DEPHOSPHORYLATION	0.080292	0.352916	0.213928	0.609242	1.34793	43	26051, 11314, 10288, 23645, 5788, 7040, 5580, 255919, 26012, 1003, 945, 5300, 5725
GOBP_POST_EMBRYONIC_ANIMAL_ORGAN_MORPHOGENESIS	0.114754	0.407068	0.188204	0.808409	1.34788	9	578, 581, 3791
GOBP_LEUKOCYTE_CHEMOTAXIS_INVOLVED_IN_INFLAMMATORY_RESPONSE	0.0918803	0.375575	0.216543	0.843161	1.34777	7	4192, 2867, 6504, 240, 56833
GOBP_NEGATIVE_REGULATION_OF_HYDROLASE_ACTIVITY	0.0136315	0.137398	0.38073	0.501568	1.34768	252	5329, 5743, 327657, 5806, 5272, 1992, 7124, 5265, 4318, 54583, 2876, 5918, 26086, 25824, 939, 6195, 8710, 9806, 9858, 409, 4057, 23516, 3071, 23645, 3001, 3082, 330, 5598, 718, 7422, 51291, 6714, 221476, 51129, 1508, 7057, 7076, 8530, 51050, 2644
GOBP_FLUID_TRANSPORT	0.087619	0.369004	0.208955	0.698347	1.34756	21	366, 3037
GOBP_GERMINAL_CENTER_FORMATION	0.110442	0.400286	0.190023	0.760183	1.3474	13	602, 89857, 10673, 7128, 5585, 4791, 10563, 201294
GOBP_REGULATION_OF_ANATOMICAL_STRUCTURE_SIZE	0.00777612	0.0979766	0.407018	0.483831	1.34727	375	5341, 5743, 3055, 148170, 3274, 10439, 11151, 23406, 6648, 6696, 7124, 10501, 393, 3059, 2876, 1236, 7409, 146206, 7408, 89848, 256949, 7454, 1382, 23108, 79890, 4897, 3575, 10602, 51466, 11135, 1874, 9948, 3071, 10800, 23645, 8851, 64857, 9732, 54434, 85358, 8440, 1889, 348, 2643, 7422, 118813, 9873, 5216, 54910, 150, 10093, 8482, 5357, 2258, 2730, 2185, 11078, 9168, 8829
GOBP_ENDOTHELIAL_CELL_APOPTOTIC_PROCESS	0.0862385	0.365201	0.206588	0.617287	1.34702	40	3383, 7124, 2624, 5598, 79155, 7128, 3676, 51129, 7057, 28984, 10266, 6347, 3791
GOBP_REGULATION_OF_VASCULAR_WOUND_HEALING	0.114754	0.407068	0.188204	0.807851	1.34695	9	7124, 7128, 7852, 64094, 240
GOBP_NEGATIVE_REGULATION_OF_PROTEIN_LOCALIZATION	0.0245029	0.190445	0.352488	0.525896	1.34678	159	3553, 116372, 131177, 51225, 9750, 9647, 6688, 84445, 1595, 11006, 348, 25885, 55612, 89958, 80725, 5715, 150, 26272, 415116, 7040, 7327, 7351, 90007, 11142, 6720
GOBP_ACTIVATION_OF_CYSTEINE_TYPE_ENDOPEPTIDASE_ACTIVITY_INVOLVED_IN_APOPTOTIC_PROCESS	0.0780142	0.348467	0.213928	0.572778	1.34657	69	7124, 637, 578, 6505, 7498, 9966, 581, 112399, 3932, 8837, 7805, 317, 5371, 489, 10016
GOBP_HYPOTHALAMUS_DEVELOPMENT	0.120079	0.415249	0.179782	0.76797	1.3464	12	581, 8828, 8829, 26258, 27089
GOBP_REGULATION_OF_LAMELLIPODIUM_ORGANIZATION	0.0808824	0.354695	0.213928	0.606298	1.34632	45	51225, 1969, 146206, 6624, 7454, 5880, 6714, 11344, 79647
GOBP_DEFENSE_RESPONSE_TO_TUMOR_CELL	0.110403	0.400286	0.195789	0.816107	1.34629	8	51225, 6688, 7805
GOBP_INTRINSIC_APOPTOTIC_SIGNALING_PATHWAY_IN_RESPONSE_TO_ENDOPLASMIC_RETICULUM_STRESS	0.080292	0.352916	0.213928	0.590336	1.34607	56	1051, 578, 581, 7186, 23645, 8440, 317, 5371, 79094, 489, 30001, 8795, 2081, 2907, 58515, 5071, 3708, 27113, 598
GOBP_ENDONUCLEOLYTIC_CLEAVAGE_INVOLVED_IN_RRNA_PROCESSING	0.11546	0.408814	0.183024	0.732056	1.34597	15	23212, 6227, 27340, 29777, 23246, 10607, 84294
GOBP_URETERIC_BUD_ELONGATION	0.0737527	0.340493	0.245042	0.883386	1.34568	5	84445, 55083
GOBP_REGULATION_OF_DENDRITE_EXTENSION	0.106212	0.396736	0.193813	0.746297	1.34563	14	9962, 114804, 7852, 57699
GOBP_MUSCLE_CELL_PROLIFERATION	0.0221333	0.177438	0.352488	0.524886	1.34547	160	5031, 8862, 5743, 57447, 6648, 7124, 4318, 8013, 1535, 9510, 6352, 5724, 5739, 3570, 1839, 3654, 8837, 5600, 7128, 348, 861, 6376, 650, 5155, 3725, 7057, 199, 3600, 7043, 6909, 7040
GOBP_ASTROCYTE_CELL_MIGRATION	0.0940171	0.378068	0.213928	0.841714	1.34546	7	729230, 1880, 6347
GOBP_POSITIVE_REGULATION_OF_MYELOID_LEUKOCYTE_MEDIATED_IMMUNITY	0.102713	0.392775	0.193813	0.709273	1.34538	19	3689, 7305, 5724, 6688, 718, 814, 3133, 6810, 9188
GOBP_REGULATION_OF_CARBOHYDRATE_METABOLIC_PROCESS	0.0442338	0.271945	0.271289	0.526271	1.34537	149	5341, 5031, 7262, 80183, 4837, 6774, 83667, 5724, 3037, 863
GOBP_RAS_PROTEIN_SIGNAL_TRANSDUCTION	0.0156257	0.148709	0.352488	0.492226	1.3452	300	8477, 148170, 27128, 399, 64926, 5294, 393, 79567, 22898, 50861, 22821, 7454, 9750, 9402, 9181, 10602, 11135, 5880, 58480, 81848, 79930, 1796, 396, 9046, 55379, 9754, 348, 55738, 27334, 408, 221002, 3725, 199, 25780, 391, 2889, 150, 9138, 8829, 28988, 397, 11186, 3984, 9265
GOBP_NEGATIVE_REGULATION_OF_NEUROINFLAMMATORY_RESPONSE	0.126984	0.426328	0.175204	0.777285	1.34505	11	7133, 6376, 23208, 5788, 8530, 3949
GOBP_CARDIAC_CHAMBER_FORMATION	0.0940171	0.378068	0.213928	0.841457	1.34505	7	6604, 650, 6909, 6659, 4208
GOBP_REGULATION_OF_HIGH_VOLTAGE_GATED_CALCIUM_CHANNEL_ACTIVITY	0.106122	0.396688	0.195789	0.796	1.34474	10	6236, 5142, 2669
GOBP_POSITIVE_REGULATION_OF_RECEPTOR_INTERNALIZATION	0.094518	0.37827	0.199915	0.671347	1.34467	25	8862, 100506013, 26585, 409, 408, 7422, 255738, 967
GOBP_POSITIVE_REGULATION_OF_MONOCYTE_DIFFERENTIATION	0.118852	0.414198	0.184706	0.806415	1.34455	9	972, 3123, 2242, 920
GOBP_REGULATION_OF_SUPEROXIDE_DISMUTASE_ACTIVITY	0.0737527	0.340493	0.245042	0.882457	1.34426	5	7124, 283120
GOBP_REGULATION_OF_TRANSFORMING_GROWTH_FACTOR_BETA1_PRODUCTION	0.120079	0.415249	0.179782	0.766662	1.3441	12	7305, 8710, 6376, 7057, 25987
GOBP_REGULATION_OF_B_CELL_RECEPTOR_SIGNALING_PATHWAY	0.112648	0.403628	0.186433	0.72053	1.34407	16	4067, 11314, 150372, 2874, 26191, 123920, 9404, 5583, 5579, 23228
GOBP_CELLULAR_RESPONSE_TO_OSMOTIC_STRESS	0.0939227	0.378068	0.197822	0.624761	1.3439	37	5743, 5971, 9181, 92241
GOBP_RRNA_PSEUDOURIDINE_SYNTHESIS	0.106122	0.396688	0.195789	0.79544	1.34379	10	27079, 55651, 113000, 115939, 55505
GOBP_REGULATION_OF_ANTIGEN_PROCESSING_AND_PRESENTATION_OF_PEPTIDE_OR_POLYSACCHARIDE_ANTIGEN_VIA_MHC_CLASS_II	0.10352	0.394071	0.199915	0.900899	1.34378	4	3111, 7057, 29108
GOBP_ENDOTHELIAL_CELL_MIGRATION	0.0401076	0.254558	0.321776	0.511085	1.34377	199	5743, 11156, 2752, 168667, 7124, 5294, 6776, 5293, 2876, 1969, 6781, 6286, 26585, 3397, 306, 8828, 5829, 22846, 2523, 2624, 80149, 348, 2113, 284361, 4215, 2324, 7422, 5155, 5606, 54345, 7057, 28984, 634, 2185, 3791, 7040, 8829, 51564, 64094, 51157, 3164, 1647, 3091, 14, 10016, 5025, 9404, 5646, 54567
GOBP_IMMUNOLOGICAL_MEMORY_PROCESS	0.106122	0.396688	0.195789	0.795357	1.34365	10	6482, 3122, 3594, 3123
GOBP_POSITIVE_REGULATION_OF_T_HELPER_17_TYPE_IMMUNE_RESPONSE	0.110403	0.400286	0.195789	0.81448	1.3436	8	10865, 84807, 3594, 64581, 64332
GOBP_RESPONSE_TO_SYMBIONT	0.0480741	0.283058	0.321776	0.948405	1.34319	3	2876, 5724
GOBP_DOPAMINE_BIOSYNTHETIC_PROCESS	0.110403	0.400286	0.195789	0.813982	1.34278	8	2861, 4929, 2643
GOBP_NEGATIVE_REGULATION_OF_TOLL_LIKE_RECEPTOR_SIGNALING_PATHWAY	0.102467	0.392775	0.191892	0.665168	1.34234	26	4067, 11314, 409, 11213, 7128, 2874, 3662, 10333, 58509
GOBP_CELL_COMMUNICATION_BY_ELECTRICAL_COUPLING	0.0954128	0.380982	0.195789	0.651782	1.34141	28	481, 125111, 57165, 2706, 775
GOBP_SECONDARY_PALATE_DEVELOPMENT	0.0961538	0.382171	0.199915	0.684439	1.3412	23	64386, 2535, 2304, 7043, 7481, 51176
GOBP_RESPONSE_TO_GROWTH_HORMONE	0.102467	0.392775	0.191892	0.664583	1.34116	26	3718, 4067, 6774, 6776, 5829, 6777
GOBP_CHONDROCYTE_DEVELOPMENT	0.104283	0.394071	0.188204	0.659279	1.34114	27	50515, 359845, 860, 25987, 6662, 51320, 7048, 22856
GOBP_NEGATIVE_REGULATION_OF_MOLECULAR_FUNCTION	0.00118046	0.0284339	0.45506	0.458833	1.34079	846	5329, 3553, 5743, 327657, 5806, 8651, 116372, 9021, 5272, 1992, 10763, 7453, 399, 9535, 5795, 4794, 4067, 197358, 7124, 5265, 602, 4318, 11314, 54583, 84868, 23704, 4188, 2876, 1594, 6236, 3656, 5918, 5909, 55924, 26086, 25824, 147138, 939, 9750, 10019, 9647, 6195, 7187, 8710, 9806, 11331, 729230, 6688, 9858, 3397, 7538, 581, 55502, 306, 409, 1240, 51025, 4616, 11213, 4057, 4043, 5987, 23516, 100…
GOBP_NEGATIVE_REGULATION_OF_ENDOTHELIAL_CELL_DIFFERENTIATION	0.122951	0.419228	0.181383	0.803918	1.34039	9	7498, 3397, 7422, 94
GOBP_MEMBRANE_FUSION_INVOLVED_IN_VIRAL_ENTRY_INTO_HOST_CELL	0.0780911	0.348467	0.237794	0.879527	1.3398	5	9023, 1514, 5819
GOBP_REGULATION_OF_ENDOTHELIAL_CELL_CHEMOTAXIS	0.122772	0.419228	0.17822	0.714483	1.33974	17	7422, 7057, 3791, 64094, 5025, 10563
GOBP_NEGATIVE_REGULATION_OF_GUANYL_NUCLEOTIDE_EXCHANGE_FACTOR_ACTIVITY	0.0780911	0.348467	0.237794	0.879418	1.33963	5	26086, 9750, 4233
GOBP_NEGATIVE_REGULATION_OF_PROTEIN_MODIFICATION_PROCESS	0.00907887	0.107194	0.38073	0.47582	1.33958	445	3553, 8651, 9021, 7453, 5795, 4067, 7124, 26051, 578, 11314, 9770, 4302, 7498, 1848, 10019, 9647, 26585, 6688, 581, 409, 4616, 5531, 11213, 5987, 64092, 81848, 3071, 23645, 3087, 3082, 11006, 80149, 8440, 5575, 7128, 28951, 348, 2874, 84681, 408, 650, 26191, 5788, 5585, 10459, 3725, 54900, 80725, 5800, 79643, 6209, 634, 56937, 55170, 64359, 7040, 10129, 6224, 2534, 140885, 6830, 10196, 1849, 1647…
GOBP_OVULATION	0.104651	0.394071	0.191892	0.700104	1.33903	20	5743, 5327, 9510, 7130, 3566, 8204
GOBP_NEURON_RECOGNITION	0.0880734	0.369791	0.204295	0.615079	1.33899	39	4897, 54538, 8851, 4685, 7852, 8829
GOBP_THYMOCYTE_MIGRATION	0.0511361	0.292579	0.321776	0.945406	1.33894	3	101, 729230, 6364
GOBP_POSITIVE_REGULATION_OF_CELLULAR_CARBOHYDRATE_METABOLIC_PROCESS	0.0859232	0.364067	0.206588	0.608367	1.33874	42	5031, 4837, 5724
GOBP_CELLULAR_RESPONSE_TO_UV_A	0.102564	0.392775	0.204295	0.837343	1.33847	7	4318, 4312, 7076, 4311
GOBP_NEGATIVE_REGULATION_OF_RELAXATION_OF_MUSCLE	0.10766	0.399121	0.195789	0.897144	1.33818	4	5142, 497189, 156
GOBP_ONCOSTATIN_M_MEDIATED_SIGNALING_PATHWAY	0.118534	0.413951	0.190023	0.841116	1.33798	6	5008, 9180
GOBP_PROTEIN_TRIMERIZATION	0.123288	0.420002	0.176694	0.72769	1.33794	15	79689, 241, 972, 6510, 3135, 4282
GOBP_UMP_BIOSYNTHETIC_PROCESS	0.110204	0.400286	0.191892	0.791848	1.33773	10	7378, 83549, 1723
GOBP_POSITIVE_REGULATION_OF_LIPID_TRANSPORT	0.0887246	0.369791	0.204295	0.578979	1.33741	62	3553, 3552, 6696, 9388, 27166, 50487, 348, 2874
GOBP_FORMATION_OF_PRIMARY_GERM_LAYER	0.0684932	0.329871	0.224966	0.551765	1.33739	89	100506013, 1844, 4318, 3689, 1969, 23135, 89870, 3676, 7296, 1284, 1847, 7481, 1846, 51176, 3624, 3675, 1291, 6886
GOBP_POSITIVE_REGULATION_OF_I_KAPPAB_PHOSPHORYLATION	0.104701	0.394071	0.202072	0.836377	1.33693	7	7124, 7186, 6376, 1524, 207
GOBP_EMBRYONIC_EYE_MORPHOGENESIS	0.0964083	0.382235	0.197822	0.667384	1.33673	25	220, 2201, 6909
GOBP_REGULATION_OF_APOPTOTIC_DNA_FRAGMENTATION	0.104701	0.394071	0.202072	0.836229	1.33669	7	581, 317, 9131, 1676
GOBP_REGULATION_OF_CELLULAR_CARBOHYDRATE_METABOLIC_PROCESS	0.0464345	0.278956	0.271289	0.541416	1.33666	123	5341, 5031, 7262, 80183, 4837, 6774, 83667, 5724, 863
GOBP_PHOSPHATIDYLINOSITOL_3_KINASE_SIGNALING	0.046589	0.279023	0.271289	0.542502	1.33661	118	5008, 2268, 197358, 7124, 26051, 5294, 5293, 3059, 10870, 23533, 6352, 708, 118788, 653361, 3082, 29997, 55615, 5155, 6714
GOBP_SODIUM_DEPENDENT_PHOSPHATE_TRANSPORT	0.0780911	0.348467	0.237794	0.877344	1.33647	5	1051, 10568
GOBP_REGULATION_OF_MACROPHAGE_MIGRATION	0.10223	0.392775	0.190023	0.637873	1.33629	32	4192, 5919, 6352, 728, 1240, 6376, 6504, 7057, 2185, 1524, 5025, 79647
GOBP_REGULATION_OF_MEMBRANE_REPOLARIZATION_DURING_CARDIAC_MUSCLE_CELL_ACTION_POTENTIAL	0.0541981	0.297351	0.321776	0.94344	1.33615	3	10008, 388591
GOBP_FIBROBLAST_APOPTOTIC_PROCESS	0.104651	0.394071	0.191892	0.698465	1.33589	20	5294, 637, 578, 9262
GOBP_POSITIVE_REGULATION_OF_ACTIVATION_OF_JANUS_KINASE_ACTIVITY	0.0541981	0.297351	0.321776	0.943241	1.33587	3	6352, 3570
GOBP_MOTOR_BEHAVIOR	0.130952	0.432582	0.172324	0.771933	1.33579	11	6505, 113246, 482
GOBP_D_ASPARTATE_IMPORT_ACROSS_PLASMA_MEMBRANE	0.0541981	0.297351	0.321776	0.943174	1.33578	3	6505, 6506
GOBP_NEGATIVE_REGULATION_OF_PLATELET_DERIVED_GROWTH_FACTOR_RECEPTOR_SIGNALING_PATHWAY	0.124016	0.420422	0.176694	0.76191	1.33577	12	5795, 5739
GOBP_REGULATION_OF_PROTEIN_KINASE_ACTIVITY	0.00300079	0.0547734	0.431708	0.46732	1.33544	552	3553, 8651, 1958, 6556, 3937, 57091, 285016, 6464, 7453, 2268, 5795, 29950, 4067, 7124, 5294, 83667, 6505, 374, 11314, 9770, 1236, 7039, 23533, 101, 6352, 54757, 7804, 728, 10019, 898, 9647, 26585, 116986, 11331, 9966, 896, 4616, 11213, 4057, 3570, 7186, 8797, 5987, 1839, 81848, 3654, 3071, 4296, 8851, 3087, 6363, 653361, 3082, 11006, 8440, 5575, 148932, 7128, 28951, 348, 650, 26191, 7422, 5788, …
GOBP_RESPONSE_TO_INTERLEUKIN_7	0.11022	0.400286	0.190023	0.740611	1.33538	14	4046, 3575, 3561, 3068, 5034, 506, 471, 695, 10755
GOBP_REGULATION_OF_POLYAMINE_TRANSMEMBRANE_TRANSPORT	0.10766	0.399121	0.195789	0.895241	1.33534	4	113451, 4946, 51582
GOBP_REGULATION_OF_VITAMIN_D_BIOSYNTHETIC_PROCESS	0.109731	0.400286	0.193813	0.895138	1.33519	4	7124, 1594, 4790
GOBP_POSITIVE_REGULATION_OF_NUCLEAR_DIVISION	0.0900735	0.37257	0.202072	0.601217	1.33503	45	3553, 3552, 7124, 7039, 8877, 5155, 28984
GOBP_VITAMIN_D_BIOSYNTHETIC_PROCESS	0.104701	0.394071	0.202072	0.835189	1.33503	7	7124, 1594, 4790
GOBP_POSITIVE_REGULATION_OF_CELLULAR_AMIDE_METABOLIC_PROCESS	0.0405239	0.256528	0.321776	0.527045	1.33497	144	5935, 7124, 602, 84769, 65094, 6352, 708, 5724, 1984, 143244, 29063, 6203, 23645, 8440, 26995, 51335, 7057, 84305, 2185, 1191, 3459, 57409, 5580, 56648, 9513
GOBP_MULTINUCLEAR_OSTEOCLAST_DIFFERENTIATION	0.122845	0.419228	0.186433	0.839132	1.33482	6	22904, 975
GOBP_REGULATION_OF_INTRINSIC_APOPTOTIC_SIGNALING_PATHWAY	0.0489731	0.28526	0.257206	0.521962	1.3347	154	5329, 5743, 6648, 79156, 637, 4318, 2876, 1984, 581, 9181, 972, 3932, 5598, 8440, 29949, 6714, 23604, 5326, 51024, 1191, 3091, 219790, 10105, 3065, 8876, 5034, 10131, 4170, 4722, 207
GOBP_WATER_TRANSPORT	0.11245	0.403196	0.188204	0.752883	1.33446	13	366, 3037, 6523
GOBP_REGULATION_OF_NATURAL_KILLER_CELL_MEDIATED_IMMUNE_RESPONSE_TO_TUMOR_CELL	0.0824295	0.357637	0.231127	0.875923	1.33431	5	84868, 10666, 5817, 634
GOBP_HISTONE_ARGININE_METHYLATION	0.122951	0.419228	0.181383	0.800057	1.33395	9	65094, 3276, 55170, 10498
GOBP_POSITIVE_REGULATION_OF_STEROID_BIOSYNTHETIC_PROCESS	0.126733	0.425764	0.175204	0.71137	1.3339	17	3552, 7124, 6720
GOBP_PURINE_NUCLEOSIDE_CATABOLIC_PROCESS	0.121019	0.416237	0.186433	0.808578	1.33387	8	7498, 4860, 51816, 4521
GOBP_POSITIVE_REGULATION_OF_TOLERANCE_INDUCTION	0.130952	0.432582	0.172324	0.770624	1.33352	11	29126, 10288, 11213, 11006, 3620, 3135, 7048
GOBP_D_AMINO_ACID_TRANSPORT	0.111801	0.402148	0.191892	0.893949	1.33341	4	6505, 94081
GOBP_PROTEIN_INSERTION_INTO_MITOCHONDRIAL_MEMBRANE_INVOLVED_IN_APOPTOTIC_SIGNALING_PATHWAY	0.125	0.421889	0.184706	0.838206	1.33335	6	3002, 581, 64112, 27113
GOBP_REGULATION_OF_HOMOPHILIC_CELL_ADHESION	0.111801	0.402148	0.191892	0.893816	1.33322	4	634, 5793
GOBP_NEGATIVE_REGULATION_OF_GENE_EXPRESSION	0.00134859	0.0313495	0.45506	0.457181	1.3332	820	3576, 10859, 8614, 8862, 5552, 3718, 57447, 6556, 1992, 10439, 4210, 4843, 197358, 7124, 6774, 602, 83667, 578, 84868, 29126, 51154, 1969, 1236, 65094, 7305, 7850, 10322, 80380, 7498, 708, 5971, 5734, 6688, 9466, 51690, 4613, 126374, 7538, 3002, 84456, 409, 1240, 9308, 11213, 50487, 4057, 3965, 7186, 5987, 8832, 3071, 59307, 143689, 201633, 3082, 4157, 11006, 2624, 10225, 7805, 3123, 406986, 8014…
GOBP_REGULATION_OF_B_CELL_DIFFERENTIATION	0.0982987	0.386499	0.195789	0.665601	1.33316	25	259307, 84433, 22806, 939, 3071, 150372, 6777, 3635, 3624, 6850, 56833
GOBP_POSITIVE_REGULATION_OF_PROTEIN_DEUBIQUITINATION	0.104701	0.394071	0.202072	0.833953	1.33305	7	10318, 80149, 29997, 9733
GOBP_POSITIVE_REGULATION_OF_KERATINOCYTE_DIFFERENTIATION	0.120858	0.416237	0.17822	0.70745	1.33295	18	1594, 2118, 50604, 7421, 247, 5583, 5920, 55506, 9555
GOBP_RETINAL_CELL_PROGRAMMED_CELL_DEATH	0.0529532	0.29711	0.282013	0.941179	1.33295	3	581, 596
GOBP_NEGATIVE_REGULATION_OF_CD4_POSITIVE_ALPHA_BETA_T_CELL_PROLIFERATION	0.125	0.421889	0.184706	0.83795	1.33294	6	29126, 3965
GOBP_REGULATION_OF_ADIPOSE_TISSUE_DEVELOPMENT	0.125	0.421889	0.184706	0.837851	1.33278	6	6688, 6653, 54795
GOBP_FACE_DEVELOPMENT	0.0912409	0.374481	0.199915	0.602351	1.33269	43	220, 7122, 64651, 7043, 51176, 6237, 5914, 83716, 7763
GOBP_POSITIVE_REGULATION_OF_GRANULOCYTE_DIFFERENTIATION	0.104701	0.394071	0.202072	0.833699	1.33265	7	3059, 2124, 861, 51176, 10221
GOBP_REGULATION_OF_GLOMERULAR_FILTRATION	0.116327	0.410097	0.186433	0.788494	1.33206	10	1535, 5155, 5800
GOBP_NEGATIVE_REGULATION_OF_MACROPHAGE_DIFFERENTIATION	0.125	0.421889	0.184706	0.837147	1.33166	6	140685, 2624, 3624, 714
GOBP_THYROID_HORMONE_TRANSPORT	0.125	0.421889	0.184706	0.837094	1.33158	6	28231, 1428, 117247, 8140
GOBP_PREVENTION_OF_POLYSPERMY	0.0339198	0.229857	0.321776	0.974151	1.33144	2	5327, 4627
GOBP_REGULATION_OF_PROTEIN_MATURATION	0.0910747	0.374211	0.199915	0.593098	1.33119	50	7850, 101, 6196, 55848, 861, 6714, 7057, 8530, 85409, 79094, 1522, 83596
GOBP_REGULATION_OF_SECRETION	0.00584553	0.0841933	0.407018	0.475154	1.33112	424	5008, 3553, 10859, 2752, 131177, 3552, 8111, 2867, 8447, 6696, 2268, 4843, 7133, 4067, 7124, 192683, 11314, 3689, 1535, 6781, 101, 6352, 1731, 107, 5724, 91683, 3566, 729230, 6688, 4129, 6529, 50487, 3965, 972, 5880, 8832, 497189, 30817, 3071, 79772, 1595, 2624, 3123, 25807, 348, 23208, 57617, 650, 5972, 203190, 28984, 80725, 79643, 25924, 2242, 5715, 6812, 150, 7043, 634, 156, 415116
GOBP_HISTAMINE_TRANSPORT	0.11245	0.403196	0.188204	0.750914	1.33097	13	4067, 50487, 695
GOBP_SKELETAL_MUSCLE_ATROPHY	0.113872	0.405442	0.190023	0.892141	1.33072	4	8837, 3600, 84676
GOBP_REGULATION_OF_NEUTROPHIL_DEGRANULATION	0.104701	0.394071	0.202072	0.832479	1.3307	7	3689, 5724, 6688, 613, 6850
GOBP_REGULATION_OF_CATION_CHANNEL_ACTIVITY	0.0689655	0.330896	0.21925	0.542577	1.33052	103	5031, 4318, 23704, 6236, 729230, 219527, 5142, 10008, 1520, 85358, 149111, 65990, 57190, 6347, 2258, 2185, 3460, 246329
GOBP_PURINE_DEOXYRIBONUCLEOTIDE_BIOSYNTHETIC_PROCESS	0.0911063	0.374211	0.21925	0.873376	1.33043	5	2987, 26289
GOBP_POSITIVE_REGULATION_OF_NMDA_GLUTAMATE_RECEPTOR_ACTIVITY	0.0911063	0.374211	0.21925	0.873356	1.3304	5	729230, 6347, 3460
GOBP_EMBRYONIC_PROCESS_INVOLVED_IN_FEMALE_PREGNANCY	0.113872	0.405442	0.190023	0.891924	1.33039	4	3726, 10370
GOBP_COLLAGEN_BIOSYNTHETIC_PROCESS	0.111111	0.400461	0.179782	0.627674	1.33033	33	8710, 409, 114757, 861, 28984, 7043, 9508, 7040, 4261, 51430
GOBP_POSITIVE_REGULATION_OF_MITOCHONDRIAL_MEMBRANE_POTENTIAL	0.118367	0.413745	0.184706	0.787397	1.33021	10	637, 30968, 207, 205251
GOBP_REGULATION_OF_ARTERY_MORPHOGENESIS	0.113872	0.405442	0.190023	0.891615	1.32993	4	4192, 10000
GOBP_PURINE_NUCLEOSIDE_METABOLIC_PROCESS	0.103846	0.394071	0.191892	0.678648	1.32985	23	7498, 4860, 51816, 26258, 4521, 3251, 353, 22978
GOBP_RESPONSE_TO_ERYTHROPOIETIN	0.0911063	0.374211	0.21925	0.872741	1.32946	5	4502, 4501
GOBP_PYRIMIDINE_NUCLEOBASE_TRANSPORT	0.0570265	0.302861	0.271289	0.938687	1.32942	3	366, 3177, 64078
GOBP_SPONTANEOUS_NEUROTRANSMITTER_SECRETION	0.0570265	0.302861	0.271289	0.93857	1.32926	3	8447, 5071
GOBP_CLEAVAGE_INVOLVED_IN_RRNA_PROCESSING	0.104283	0.394071	0.188204	0.653417	1.32921	27	23212, 55651, 6227, 27340, 29777, 23246, 10607, 23404, 84294, 88745
GOBP_POSTSYNAPTIC_ACTIN_CYTOSKELETON_ORGANIZATION	0.108974	0.400286	0.197822	0.831414	1.32899	7	60, 71, 28988
GOBP_POSTSYNAPTIC_CYTOSKELETON_ORGANIZATION	0.108974	0.400286	0.197822	0.831414	1.32899	7	60, 71, 28988
GOBP_SMALL_MOLECULE_BIOSYNTHETIC_PROCESS	0.00724274	0.0945264	0.407018	0.472249	1.32895	436	5341, 5031, 3553, 157506, 5743, 1958, 2752, 220, 4837, 80142, 58526, 241, 7124, 80271, 83667, 25902, 1594, 9388, 5730, 8877, 1181, 5724, 1382, 26063, 4860, 50487, 972, 51733, 23516, 4524, 51363, 435, 2948, 11332, 3292, 1571, 1595, 5230, 216, 51102, 348, 200879, 127281, 2643, 650, 171546, 57834, 55331, 22928, 283871, 11343, 2687, 634, 23541, 215, 114881, 2185
GOBP_ANDROGEN_METABOLIC_PROCESS	0.110465	0.400286	0.186433	0.700601	1.32893	19	6696, 9486, 3028, 7923
GOBP_DEFENSE_RESPONSE_TO_SYMBIONT	0.0147549	0.144304	0.38073	0.501226	1.3289	232	3553, 10859, 3687, 81030, 51284, 708, 55210, 10581, 3669, 7187, 11331, 60489, 5987, 6397, 330, 3594, 10410, 80149, 89870, 85364, 29997, 3659, 7128, 27297, 26191, 5788, 11128, 4321, 3600, 340061, 81559, 3460, 5371, 81622, 51257, 3459, 3455, 55666, 29078, 51311, 8519
GOBP_NEGATIVE_REGULATION_OF_CELLULAR_RESPIRATION	0.129512	0.430467	0.179782	0.805486	1.32877	8	7124, 10105, 10131
GOBP_REGULATION_OF_TOLERANCE_INDUCTION	0.128713	0.429118	0.173748	0.708622	1.32875	17	84868, 29126, 10288, 11213, 11006, 3620, 3135, 3559, 7048
GOBP_CHEMOKINE_C_C_MOTIF_LIGAND_5_PRODUCTION	0.122951	0.419228	0.181383	0.796823	1.32856	9	255231, 140885, 116
GOBP_ESTABLISHMENT_OF_PROTEIN_LOCALIZATION_TO_MITOCHONDRIAL_MEMBRANE	0.0957643	0.381567	0.195789	0.640781	1.32804	29	3002, 581, 26517, 26519, 29928, 140823, 64112, 26521, 285521, 55750, 26515
GOBP_REGULATION_OF_T_CELL_COSTIMULATION	0.0570265	0.302861	0.271289	0.937616	1.32791	3	10288, 1236, 11006
GOBP_COMMON_MYELOID_PROGENITOR_CELL_PROLIFERATION	0.127155	0.426528	0.183024	0.834614	1.32763	6	8013, 26272, 634, 2322, 2950
GOBP_CDC42_PROTEIN_SIGNAL_TRANSDUCTION	0.127953	0.428076	0.173748	0.757201	1.32752	12	7454, 58480, 348, 8829
GOBP_POSITIVE_REGULATION_OF_INFLAMMATORY_RESPONSE_TO_ANTIGENIC_STIMULUS	0.130952	0.432582	0.172324	0.767136	1.32749	11	7124, 1236, 718, 3133, 3735, 940
GOBP_NEGATIVE_REGULATION_OF_TRANSMEMBRANE_RECEPTOR_PROTEIN_SERINE_THREONINE_KINASE_SIGNALING_PATHWAY	0.0741351	0.341146	0.2114	0.542491	1.32748	99	50964, 50515, 168667, 7130, 26585, 64081, 2201, 10272, 650, 7043, 56937, 221496, 375387
GOBP_BRUSH_BORDER_ASSEMBLY	0.00656365	0.0895303	0.407018	0.996967	1.32688	1	4648
GOBP_NEGATIVE_REGULATION_OF_EPITHELIAL_CELL_DIFFERENTIATION	0.119048	0.414198	0.173748	0.621735	1.32672	34	3552, 4318, 7498, 3397, 7422
GOBP_3_PHOSPHOADENOSINE_5_PHOSPHOSULFATE_BIOSYNTHETIC_PROCESS	0.0954447	0.380982	0.213928	0.870933	1.32671	5	9060, 347734
GOBP_REGULATION_OF_ARP2_3_COMPLEX_MEDIATED_ACTIN_NUCLEATION	0.110465	0.400286	0.186433	0.693466	1.32633	20	9535, 7454, 23647, 9873, 375
GOBP_RIBONUCLEOSIDE_MONOPHOSPHATE_BIOSYNTHETIC_PROCESS	0.0974265	0.384478	0.193813	0.635288	1.32618	30	7378, 83549, 272, 3251, 271, 1723, 471, 353, 5631
GOBP_SUPEROXIDE_METABOLIC_PROCESS	0.0917431	0.375575	0.199915	0.585858	1.32599	54	57580, 6648, 4843, 6505, 4689, 3689, 1535, 7305, 653361, 2643, 84329, 5446, 4688, 64581, 7040, 283120, 375387, 5580, 2771
GOBP_SMOOTH_MUSCLE_CELL_CHEMOTAXIS	0.113248	0.40454	0.193813	0.829459	1.32587	7	4192, 199
GOBP_PURINE_RIBONUCLEOSIDE_CATABOLIC_PROCESS	0.12931	0.430128	0.181383	0.833284	1.32552	6	7498, 4860, 51816
GOBP_IMP_BIOSYNTHETIC_PROCESS	0.122449	0.418824	0.181383	0.784494	1.3253	10	272, 3251, 271, 471, 353
GOBP_ENDOTHELIAL_CELL_CHEMOTAXIS	0.110899	0.400461	0.184706	0.6669	1.32517	24	7422, 7057, 3791, 8829, 64094, 3164, 5025, 10563
GOBP_POSITIVE_REGULATION_OF_CD8_POSITIVE_ALPHA_BETA_T_CELL_ACTIVATION	0.131635	0.433567	0.17822	0.803301	1.32516	8	864, 3071, 11006, 861, 26191, 3133, 865, 3105
GOBP_NEGATIVE_REGULATION_OF_CYTOKINE_PRODUCTION_INVOLVED_IN_INFLAMMATORY_RESPONSE	0.116279	0.410097	0.181383	0.698584	1.32511	19	4210, 197358, 7850, 11006, 406986, 80149, 215, 140885
GOBP_REGULATION_OF_LIPASE_ACTIVITY	0.0849558	0.36157	0.204295	0.563454	1.32498	68	5031, 6352, 5330, 5724, 728, 11331, 2769, 3702, 5125, 51129
GOBP_CARDIAC_MUSCLE_CELL_MEMBRANE_REPOLARIZATION	0.110899	0.400461	0.184706	0.666736	1.32485	24	481, 23704, 9948, 10008, 3752, 6330, 776
GOBP_REGULATION_OF_GLUTAMATE_RECEPTOR_SIGNALING_PATHWAY	0.118012	0.412882	0.186433	0.888126	1.32473	4	85358, 6376, 2534
GOBP_POST_ANAL_TAIL_MORPHOGENESIS	0.122244	0.418311	0.179782	0.734674	1.32467	14	50515, 1969, 7976
GOBP_POSITIVE_REGULATION_OF_OPSONIZATION	0.0406425	0.256634	0.321776	0.968971	1.32436	2	2219, 399687
GOBP_REGULATION_OF_OPSONIZATION	0.0406425	0.256634	0.321776	0.968971	1.32436	2	2219, 399687
GOBP_PYRIMIDINE_RIBONUCLEOTIDE_METABOLIC_PROCESS	0.100189	0.389397	0.193813	0.660954	1.32386	25	7378, 57089, 30833, 51733, 4830, 83549, 26289, 1503, 4833, 1723
GOBP_EMBRYONIC_CAMERA_TYPE_EYE_MORPHOGENESIS	0.116279	0.410097	0.181383	0.697841	1.3237	19	220, 6909
GOBP_POSITIVE_REGULATION_OF_CELL_DEVELOPMENT	0.0219133	0.1766	0.352488	0.499303	1.32339	234	3553, 57580, 4192, 57091, 8111, 7133, 4067, 7124, 57165, 7305, 708, 7804, 7052, 1382, 23316, 3037, 30812, 6604, 85358, 7122, 6376, 650, 7422, 118813, 64855, 7852, 79791, 8482, 64581, 11078, 7040, 8829, 1524, 4311, 28988, 3984, 11344, 3091, 3065, 5583, 4739, 10519, 5034, 10221, 7097
GOBP_POSITIVE_REGULATION_OF_CARBOHYDRATE_METABOLIC_PROCESS	0.0930657	0.377091	0.197822	0.576097	1.32333	58	5031, 4837, 5724, 3037, 5155, 6714
GOBP_POLYAMINE_TRANSMEMBRANE_TRANSPORT	0.104121	0.394071	0.204295	0.868685	1.32328	5	113451, 4946, 51582, 23400
GOBP_NEGATIVE_REGULATION_OF_LYMPHOCYTE_APOPTOTIC_PROCESS	0.0994475	0.389041	0.191892	0.638468	1.32325	29	3718, 6482, 6352, 939, 3575, 972
GOBP_IMMUNOLOGICAL_MEMORY_FORMATION_PROCESS	0.131635	0.433567	0.17822	0.801898	1.32285	8	6482, 3122, 3594, 3123
GOBP_ALDEHYDE_BIOSYNTHETIC_PROCESS	0.116466	0.410097	0.184706	0.746331	1.32284	13	1181, 650, 8566, 7167
GOBP_REGULATION_OF_REGULATED_SECRETORY_PATHWAY	0.0738916	0.340645	0.2114	0.539417	1.32277	103	8447, 2268, 4067, 192683, 11314, 3689, 107, 5724, 91683, 3566, 729230, 6688, 50487, 3965, 5880, 8832, 30817, 3071, 2624, 23208, 57617, 2242, 6812, 150, 634
GOBP_ACTIVATION_OF_PHOSPHOLIPASE_C_ACTIVITY	0.106667	0.397062	0.188204	0.685412	1.3226	21	5031, 5330, 728, 11331, 2769, 3702
GOBP_CIRCADIAN_SLEEP_WAKE_CYCLE_SLEEP	0.135776	0.439974	0.176694	0.831373	1.32248	6	5730, 8863, 114781, 134
GOBP_CD4_POSITIVE_ALPHA_BETA_T_CELL_PROLIFERATION	0.133197	0.43683	0.173748	0.793127	1.3224	9	29126, 3965, 7048
GOBP_NEGATIVE_REGULATION_OF_CHEMOKINE_MEDIATED_SIGNALING_PATHWAY	0.117521	0.412149	0.190023	0.827219	1.32229	7	6352, 10019
GOBP_BRAINSTEM_DEVELOPMENT	0.135776	0.439974	0.176694	0.83122	1.32224	6	1271, 57502, 471
GOBP_MESANGIAL_CELL_DIFFERENTIATION	0.106291	0.396736	0.202072	0.867573	1.32159	5	5155, 947
GOBP_REGULATION_OF_FC_GAMMA_RECEPTOR_SIGNALING_PATHWAY_INVOLVED_IN_PHAGOCYTOSIS	0.106291	0.396736	0.202072	0.867426	1.32136	5	5795, 5788
GOBP_POSITIVE_REGULATION_OF_PROTEIN_TYROSINE_KINASE_ACTIVITY	0.0992647	0.388524	0.191892	0.59496	1.32114	45	57091, 285016, 374, 7039, 6352, 7804, 26585, 1839, 653361, 5155, 6714, 80725, 84632, 150
GOBP_POSITIVE_REGULATION_OF_PEPTIDYL_LYSINE_ACETYLATION	0.103448	0.394071	0.186433	0.614778	1.32105	36	3553, 10865, 408, 10856, 8986, 5371
GOBP_T_HELPER_1_CELL_CYTOKINE_PRODUCTION	0.135776	0.439974	0.176694	0.830467	1.32104	6	3553, 10865, 6504, 3554
GOBP_CHITIN_METABOLIC_PROCESS	0.120083	0.415249	0.184706	0.885611	1.32098	4	1117, 1116
GOBP_REGULATION_OF_CELLULAR_RESPONSE_TO_INSULIN_STIMULUS	0.0972477	0.384367	0.193813	0.583622	1.32093	54	3553, 8651, 9021, 2101
GOBP_HYPOTHALAMUS_CELL_DIFFERENTIATION	0.135776	0.439974	0.176694	0.830138	1.32051	6	8828, 8829, 4808
GOBP_HYPOTHALAMUS_GONADOTROPHIN_RELEASING_HORMONE_NEURON_DIFFERENTIATION	0.135776	0.439974	0.176694	0.830138	1.32051	6	8828, 8829, 4808
GOBP_STEM_CELL_DIFFERENTIATION	0.0416667	0.261631	0.276501	0.50769	1.32039	176	5008, 157506, 100170841, 6774, 10501, 10538, 10322, 26585, 8828, 30812, 84541, 81606, 860, 5788, 54345, 54910, 8482, 6909, 8829, 3214, 9221, 55716, 3091, 10016, 4222
GOBP_REGULATION_OF_MYELOID_DENDRITIC_CELL_ACTIVATION	0.0485875	0.284191	0.321776	0.965881	1.32013	2	84868, 914
GOBP_POSITIVE_REGULATION_OF_HISTONE_ACETYLATION	0.104779	0.394173	0.186433	0.632387	1.32013	30	3553, 10865, 408, 10856, 8986
GOBP_POSITIVE_REGULATION_OF_MORPHOGENESIS_OF_AN_EPITHELIUM	0.108257	0.399483	0.183024	0.641371	1.31999	28	3687, 4192, 5293, 26585, 30812, 7422
GOBP_REGULATION_OF_FATTY_ACID_METABOLIC_PROCESS	0.0930657	0.377091	0.197822	0.568799	1.31992	64	3553, 5743, 58526, 8013, 50487, 972
GOBP_POSITIVE_REGULATION_OF_CD8_POSITIVE_ALPHA_BETA_T_CELL_DIFFERENTIATION	0.10846	0.399567	0.199915	0.866368	1.31975	5	864, 3071, 11006, 861, 865
GOBP_REGULATION_OF_SYSTEMIC_ARTERIAL_BLOOD_PRESSURE_BY_CIRCULATORY_RENIN_ANGIOTENSIN	0.116466	0.410097	0.184706	0.744507	1.31961	13	1511, 5125, 5972, 1215, 1522, 56670, 2028, 1359, 1636
GOBP_CALCIUM_MEDIATED_SIGNALING	0.0574163	0.303215	0.237794	0.519449	1.31923	145	3576, 5341, 5795, 481, 7124, 7535, 1236, 8877, 1233, 729230, 1240, 1234, 6364, 374403, 79772, 10663, 5598, 2494, 5032, 7412, 5788, 7852, 1230, 920, 64581, 51024, 2185, 3791, 1524, 84174
GOBP_PROTEIN_N_LINKED_GLYCOSYLATION	0.0961183	0.382171	0.195789	0.571053	1.3191	62	6482, 4248, 11320, 1650, 5373, 56052, 11285, 200185, 7841, 4245, 64116, 199857, 144245, 79796, 256281, 7991
GOBP_POSITIVE_REGULATION_OF_SPROUTING_ANGIOGENESIS	0.142574	0.451328	0.164406	0.703452	1.31905	17	168667, 2523, 7422, 57608
GOBP_NEGATIVE_REGULATION_OF_VIRAL_INDUCED_CYTOPLASMIC_PATTERN_RECOGNITION_RECEPTOR_SIGNALING_PATHWAY	0.134921	0.439469	0.169571	0.762157	1.31887	11	708, 6397, 55666, 63906, 79671
GOBP_VITAMIN_TRANSPORT	0.106618	0.397062	0.184706	0.631776	1.31885	30	6515, 9962, 81034, 6573, 51293, 60386, 11182
GOBP_GASTRO_INTESTINAL_SYSTEM_SMOOTH_MUSCLE_CONTRACTION	0.110629	0.400461	0.197822	0.86565	1.31866	5	5724, 3815
GOBP_POSITIVE_REGULATION_OF_CELL_AGING	0.134921	0.439469	0.169571	0.761881	1.31839	11	51225, 3135, 115004
GOBP_NEGATIVE_REGULATION_OF_GLUCOSE_TRANSMEMBRANE_TRANSPORT	0.142574	0.451328	0.164406	0.70302	1.31824	17	3553, 8682, 7124
GOBP_REGULATION_OF_CARBOHYDRATE_BIOSYNTHETIC_PROCESS	0.0715532	0.33546	0.222056	0.549277	1.31822	85	5341, 5031, 4837, 83667, 5724, 3037
GOBP_POSITIVE_REGULATION_OF_ALPHA_BETA_T_CELL_PROLIFERATION	0.128655	0.429118	0.172324	0.699534	1.31804	18	64926, 7535, 729230, 3965, 26191, 5788, 3133, 6850, 940, 7048, 3105
GOBP_CELLULAR_RESPONSE_TO_HEAT	0.0940959	0.378068	0.197822	0.570338	1.31793	63	5743, 3552, 4067, 51278, 3654, 7057, 9261
GOBP_REGULATION_OF_PROTEIN_MODIFICATION_PROCESS	0.000197909	0.00717348	0.518848	0.443	1.3178	1262	5008, 5329, 3553, 5743, 8651, 1958, 6556, 9021, 3937, 4837, 57091, 285016, 6464, 7453, 168667, 10318, 2268, 5795, 29950, 4067, 129293, 7124, 26051, 5294, 83667, 4318, 5919, 578, 3059, 6505, 374, 5228, 11314, 9770, 3689, 10288, 57165, 1236, 4302, 7039, 23533, 10865, 51284, 101, 8877, 7498, 6352, 54757, 10267, 1848, 7804, 728, 10019, 898, 9647, 26585, 116986, 11331, 9966, 8412, 6688, 896, 55208, 58…
GOBP_POSITIVE_REGULATION_OF_CELL_MIGRATION_BY_VASCULAR_ENDOTHELIAL_GROWTH_FACTOR_SIGNALING_PATHWAY	0.135881	0.439974	0.175204	0.798773	1.31769	8	5293, 7422, 3791
GOBP_POSITIVE_REGULATION_OF_AMYLOID_PRECURSOR_PROTEIN_CATABOLIC_PROCESS	0.120155	0.415249	0.17822	0.688936	1.31767	20	4067, 7124, 1191, 3459, 5970, 10418, 2931, 54103, 836, 1944
GOBP_DETECTION_OF_MECHANICAL_STIMULUS_INVOLVED_IN_SENSORY_PERCEPTION	0.120155	0.415249	0.17822	0.688894	1.31759	20	7124, 23349, 117531, 7852, 2534
GOBP_ADHESION_OF_SYMBIONT_TO_HOST_CELL	0.132653	0.43555	0.173748	0.77991	1.31756	10	3383, 30835
GOBP_IMP_METABOLIC_PROCESS	0.140316	0.448636	0.165657	0.706206	1.31734	16	7498, 4860, 30833, 272, 3251, 271, 471, 353, 22978
GOBP_NEUTROPHIL_HOMEOSTASIS	0.132265	0.435094	0.172324	0.730433	1.31703	14	5293, 10019, 729230, 5142
GOBP_STRESS_FIBER_ASSEMBLY	0.0809917	0.35486	0.202072	0.538687	1.31693	98	8477, 7454, 5734, 9647, 7791, 51466, 5829, 408, 6714, 28984, 5216, 7043, 2185, 8829, 71, 3984, 10174, 7481, 221061
GOBP_MONOCYTE_EXTRAVASATION	0.135881	0.439974	0.175204	0.79824	1.31681	8	729230, 120425, 140885, 23236, 5175
GOBP_POSITIVE_REGULATION_OF_AXON_EXTENSION_INVOLVED_IN_AXON_GUIDANCE	0.140086	0.448276	0.173748	0.827788	1.31678	6	7422, 8829, 6387
GOBP_REGULATION_OF_INTERLEUKIN_1_MEDIATED_SIGNALING_PATHWAY	0.119658	0.414992	0.188204	0.82369	1.31665	7	81030, 7850, 3554
GOBP_MACROPINOCYTOSIS	0.134921	0.439469	0.169571	0.760787	1.3165	11	1794, 9261, 7867
GOBP_POSITIVE_REGULATION_OF_INTRINSIC_APOPTOTIC_SIGNALING_PATHWAY_BY_P53_CLASS_MEDIATOR	0.142241	0.451112	0.172324	0.827155	1.31577	6	1984, 6201
GOBP_POSITIVE_REGULATION_OF_RECEPTOR_CATABOLIC_PROCESS	0.119658	0.414992	0.188204	0.822851	1.31531	7	7805, 348, 255738, 20
GOBP_NEGATIVE_REGULATION_OF_T_CELL_APOPTOTIC_PROCESS	0.130604	0.432408	0.170932	0.698023	1.31519	18	3718, 6482, 6352, 939, 3575, 3620, 3091
GOBP_NEGATIVE_REGULATION_OF_GRANULOCYTE_DIFFERENTIATION	0.138004	0.444403	0.173748	0.79718	1.31506	8	140685, 634, 3635, 10221, 714, 8451, 5914
GOBP_REACTIVE_NITROGEN_SPECIES_METABOLIC_PROCESS	0.0963636	0.382235	0.193813	0.563878	1.31468	65	3553, 5743, 5806, 6648, 4843, 7124, 80149, 2643, 199, 2644, 64581, 2185, 1524, 1191, 140885
GOBP_PYRIMIDINE_RIBONUCLEOSIDE_DIPHOSPHATE_METABOLIC_PROCESS	0.142241	0.451112	0.172324	0.826406	1.31458	6	57089, 1723
GOBP_PHOSPHORYLATION	0.000165431	0.00632608	0.518848	0.438248	1.31436	1496	5008, 5329, 3553, 5743, 3055, 9060, 8651, 3718, 1958, 6556, 1439, 9021, 3937, 57091, 285016, 6464, 7453, 51225, 168667, 83694, 6482, 9535, 2268, 5795, 29950, 4067, 7124, 80271, 5294, 6774, 83667, 4318, 5919, 578, 5293, 3059, 6505, 374, 5228, 11314, 7535, 9770, 10783, 3689, 5214, 57165, 1969, 1236, 1438, 10870, 7039, 23533, 6881, 3656, 51284, 101, 8877, 7498, 6352, 54757, 1848, 7804, 728, 10019, 8…
GOBP_HEPARIN_METABOLIC_PROCESS	0.141732	0.450902	0.164406	0.749607	1.3142	12	55790, 284
GOBP_B_CELL_CHEMOTAXIS	0.123932	0.420323	0.184706	0.822013	1.31397	7	5293, 9023, 2185, 10563, 9420
GOBP_NEGATIVE_REGULATION_OF_VIRAL_PROCESS	0.0918544	0.375575	0.193813	0.551486	1.31395	77	5806, 10318, 7124, 9023, 6352, 10581, 3669, 2219, 7538, 60489, 4057, 5987, 10410, 89870, 10107, 81559, 4261, 55223
GOBP_REGULATION_OF_VESICLE_FUSION	0.138277	0.444905	0.168238	0.728604	1.31373	14	11151, 8447, 8877, 6504, 6812
GOBP_ENDOPLASMIC_RETICULUM_UNFOLDED_PROTEIN_RESPONSE	0.0902655	0.372759	0.197822	0.558586	1.31353	68	8614, 578, 581, 101928527, 23645, 8440, 57414, 10273, 30001, 467, 11153
GOBP_REGULATION_OF_ENDOTHELIAL_TUBE_MORPHOGENESIS	0.121475	0.416237	0.188204	0.862199	1.3134	5	3687, 81792
GOBP_PSEUDOURIDINE_SYNTHESIS	0.134503	0.439158	0.168238	0.697058	1.31337	18	27079, 55651, 26995, 113000, 126789, 115939, 80324, 83448, 54517
GOBP_AMINO_ACID_TRANSMEMBRANE_TRANSPORT	0.110701	0.400461	0.181383	0.571517	1.31329	61	7124, 6505, 11254, 6533, 6542, 118980, 55117, 11230, 54896, 55238, 10166, 5997, 9056, 6510, 121260, 10165
GOBP_POSITIVE_REGULATION_OF_GAMMA_DELTA_T_CELL_DIFFERENTIATION	0.123932	0.420323	0.184706	0.821519	1.31318	7	3071, 5788, 6777, 51176, 6850, 9580
GOBP_ANIMAL_ORGAN_REGENERATION	0.0932358	0.377091	0.197822	0.584007	1.31281	49	4837, 7124, 1051, 578, 5228, 8013, 3936, 306, 2356, 3082, 2671
GOBP_REGULATION_OF_CELL_ADHESION_MEDIATED_BY_INTEGRIN	0.100548	0.389562	0.190023	0.59078	1.31206	44	83706, 4067, 5294, 1969, 5328, 6352, 3071, 55612
GOBP_MEMBRANE_INVAGINATION	0.0915371	0.375175	0.193813	0.547728	1.31204	78	399, 3500, 11314, 3689, 51411, 28638, 9938, 3514, 5880, 3071, 3507, 2624, 718, 286046, 54784, 7057, 199, 391, 64581, 23221
GOBP_STRIATED_MUSCLE_ATROPHY	0.121475	0.416237	0.188204	0.861223	1.31191	5	8837, 3600, 84676
GOBP_LENS_FIBER_CELL_MORPHOGENESIS	0.121475	0.416237	0.188204	0.861114	1.31175	5	1969, 5629
GOBP_REGULATION_OF_T_CIRCLE_FORMATION	0.130435	0.432033	0.176694	0.879399	1.31171	4	84464, 2067
GOBP_RESPONSE_TO_FRUCTOSE	0.121475	0.416237	0.188204	0.860897	1.31142	5	5743, 7494
GOBP_POSITIVE_REGULATION_OF_APOPTOTIC_PROCESS_INVOLVED_IN_DEVELOPMENT	0.121475	0.416237	0.188204	0.860815	1.31129	5	7133, 581, 7421
GOBP_POSITIVE_REGULATION_OF_APOPTOTIC_PROCESS_INVOLVED_IN_MORPHOGENESIS	0.121475	0.416237	0.188204	0.860815	1.31129	5	7133, 581, 7421
GOBP_REGULATION_OF_MACROPHAGE_FUSION	0.0589431	0.307501	0.266351	0.959304	1.31114	2	7305, 8754
GOBP_REGULATION_OF_CELLULAR_RESPONSE_TO_STRESS	0.006186	0.0863331	0.407018	0.457104	1.31094	606	3553, 8578, 5743, 3552, 7185, 51225, 6648, 6696, 4067, 7124, 637, 578, 2122, 8013, 2876, 9770, 10783, 1236, 8877, 7498, 7454, 939, 2861, 3276, 51278, 344558, 7187, 26585, 6688, 581, 55257, 4616, 5531, 9181, 149840, 3965, 7186, 972, 22846, 101928527, 91862, 51142, 6449, 23645, 4296, 6363, 653361, 3082, 5598, 2671, 80149, 8440, 2874, 2643, 83999, 6504, 284361, 10856, 4215, 2324, 650, 26191, 7422, 8…
GOBP_MESENCHYME_DEVELOPMENT	0.0307994	0.215314	0.352488	0.494554	1.31082	226	3553, 157506, 4192, 10439, 80709, 10501, 359845, 26585, 3037, 8828, 30812, 84541, 348262, 3082, 2651, 650, 10459, 28984, 54910, 8482, 7043, 6909, 7040, 8829, 9221, 55223, 6317, 3091, 10016, 4222, 7481, 152007, 10409, 51176
GOBP_REGULATION_OF_T_CELL_MEDIATED_IMMUNE_RESPONSE_TO_TUMOR_CELL	0.123932	0.420323	0.184706	0.820015	1.31077	7	259307, 3123, 196
GOBP_PLATELET_DERIVED_GROWTH_FACTOR_RECEPTOR_SIGNALING_PATHWAY	0.0989011	0.387895	0.191892	0.583742	1.31076	51	5795, 5327, 8013, 5739, 64651, 7422, 5155, 6714, 8829
GOBP_POSITIVE_REGULATION_OF_MITOTIC_NUCLEAR_DIVISION	0.106814	0.397138	0.184706	0.609308	1.31066	37	3553, 3552, 7124, 7039, 8877, 5155, 28984
GOBP_BLOOD_VESSEL_REMODELING	0.122711	0.419228	0.170932	0.614059	1.31034	34	578, 729230, 581, 2324, 634, 7040, 54567, 613, 94
GOBP_POSITIVE_REGULATION_OF_SMOOTH_MUSCLE_CONTRACTION	0.138402	0.44512	0.165657	0.695379	1.31021	18	5743, 8877, 5724
GOBP_RESPONSE_TO_VIRUS	0.0186733	0.162658	0.352488	0.478549	1.3102	309	3553, 10859, 3687, 81030, 2268, 7124, 5452, 602, 51284, 6352, 708, 55210, 10581, 3669, 7187, 1984, 11331, 581, 60489, 11213, 3965, 5987, 6397, 6363, 330, 3594, 10410, 80149, 5600, 89870, 85364, 29997, 3659, 7128, 27297, 26191, 5788, 6714, 11040, 7852, 11128, 4321, 3600, 340061, 81559, 3460, 283120, 5371, 1191, 81622, 51257, 3459, 3455, 3091, 55666, 29078, 51311, 8519
GOBP_REGULATION_OF_ANTIGEN_PROCESSING_AND_PRESENTATION_OF_PEPTIDE_ANTIGEN	0.125813	0.423561	0.184706	0.85998	1.31002	5	3111, 55080, 29108
GOBP_CELLULAR_CARBOHYDRATE_CATABOLIC_PROCESS	0.110294	0.400286	0.181383	0.627507	1.30994	30	313, 4759, 5834, 2710, 2548, 7167, 5223, 2931, 5499
GOBP_RESPONSE_TO_PARATHYROID_HORMONE	0.142241	0.451112	0.172324	0.823432	1.30985	6	50964, 5251
GOBP_MESANGIAL_CELL_DEVELOPMENT	0.132505	0.435309	0.175204	0.878004	1.30963	4	5155, 4851
GOBP_EGG_ACTIVATION	0.0794297	0.351469	0.227987	0.924475	1.30929	3	5327, 23236
GOBP_APOPTOTIC_CELL_CLEARANCE	0.102377	0.392775	0.188204	0.589459	1.30912	44	399, 81567, 7305, 7052, 2219, 729230, 23210, 5880, 718, 286046, 7057, 391, 6347, 23221
GOBP_IRON_IMPORT_INTO_CELL	0.145492	0.45566	0.165657	0.78512	1.30905	9	79689, 261729, 23516
GOBP_PARALLEL_ACTIN_FILAMENT_BUNDLE_ASSEMBLY	0.125813	0.423561	0.184706	0.85917	1.30879	5	6624, 199
GOBP_MICROGLIAL_CELL_ACTIVATION	0.122677	0.419228	0.172324	0.624726	1.30875	32	7124, 3689, 7305, 8877, 728, 6376, 23208, 5788, 3725, 199, 8530, 3460, 1524, 1191, 3949, 3459, 10333, 7097
GOBP_REGULATION_OF_HYALURONAN_BIOSYNTHETIC_PROCESS	0.146497	0.458244	0.168238	0.793108	1.30835	8	3037, 5155, 7040, 4790
GOBP_NEGATIVE_REGULATION_OF_MYELOID_LEUKOCYTE_DIFFERENTIATION	0.108257	0.399483	0.183024	0.599457	1.30812	40	10859, 8111, 11025, 4067, 140685, 7130, 4057, 11006, 2624, 10272
GOBP_DEOXYRIBONUCLEOTIDE_BIOSYNTHETIC_PROCESS	0.148728	0.461824	0.159647	0.71145	1.30808	15	1635, 2987, 26289
GOBP_REGULATION_OF_RECEPTOR_MEDIATED_ENDOCYTOSIS	0.0856164	0.363371	0.199915	0.53967	1.30808	89	8862, 100506013, 26585, 409, 79890, 4043, 6363, 718, 408, 10825, 7422, 255738, 1191, 967, 375, 8527, 9094, 6850
GOBP_NEGATIVE_REGULATION_OF_ALPHA_BETA_T_CELL_PROLIFERATION	0.138776	0.445937	0.169571	0.774235	1.30797	10	29126, 3965, 8764
GOBP_PURINE_NUCLEOSIDE_DIPHOSPHATE_BIOSYNTHETIC_PROCESS	0.144397	0.454661	0.170932	0.822131	1.30778	6	2987, 26289, 204
GOBP_NEGATIVE_REGULATION_OF_KINASE_ACTIVITY	0.0460829	0.277723	0.261664	0.496516	1.30761	207	3553, 7453, 5795, 4067, 11314, 10019, 9647, 4616, 11213, 5987, 81848, 3087, 11006, 5575, 7128, 28951, 348, 650, 26191, 5788, 5585, 54900, 80725, 5800, 79643, 634, 1849, 1647, 6317, 90007, 11142, 5580, 5997, 1845, 55861, 10221, 207, 79706, 1028
GOBP_MRNA_PSEUDOURIDINE_SYNTHESIS	0.123932	0.420323	0.184706	0.817958	1.30749	7	27079, 26995, 80324, 54517
GOBP_TERPENOID_BIOSYNTHETIC_PROCESS	0.144289	0.454661	0.164406	0.725127	1.30746	14	157506, 220, 1382
GOBP_ACIDIC_AMINO_ACID_TRANSPORT	0.113139	0.404339	0.17822	0.590901	1.30735	43	7124, 6505, 6533, 6529, 6812, 11230, 55238
GOBP_HISTAMINE_SECRETION	0.144841	0.454708	0.16318	0.755483	1.30732	11	4067, 50487, 695
GOBP_NEGATIVE_REGULATION_OF_PERK_MEDIATED_UNFOLDED_PROTEIN_RESPONSE	0.144397	0.454661	0.170932	0.821572	1.30689	6	23645, 8440, 5770
GOBP_REGULATION_OF_POSTSYNAPTIC_DENSITY_ORGANIZATION	0.145492	0.45566	0.165657	0.783823	1.30689	9	51225, 10288, 78999
GOBP_REGULATION_OF_CATECHOLAMINE_METABOLIC_PROCESS	0.134538	0.439158	0.170932	0.737287	1.30681	13	3689, 2861, 4129, 4929, 5153, 3251
GOBP_REGULATION_OF_PROTEOLYSIS	0.00565923	0.081973	0.407018	0.455684	1.30674	572	5329, 3553, 5743, 327657, 5272, 1992, 4210, 10318, 7133, 4067, 7124, 5327, 5265, 6774, 637, 4318, 578, 6505, 2876, 7850, 5918, 101, 7498, 25824, 939, 56658, 344558, 9647, 6195, 7187, 8710, 9806, 9966, 27166, 581, 863, 409, 112399, 4057, 3965, 6196, 3932, 55848, 8837, 6449, 3082, 330, 7805, 718, 80149, 29997, 28951, 348, 861, 7422, 6714, 221476, 1508, 7057, 7076, 8530, 317, 64063, 150, 51050, 1275…
GOBP_POSITIVE_REGULATION_OF_B_CELL_DIFFERENTIATION	0.153543	0.468139	0.157403	0.745156	1.3064	12	939, 3071, 6777, 3635, 6850
GOBP_POSITIVE_REGULATION_OF_PROTEIN_METABOLIC_PROCESS	0.000344867	0.0109897	0.498493	0.440452	1.30624	1209	5008, 5329, 3553, 5743, 8651, 1958, 6556, 3937, 4837, 57091, 285016, 4210, 10318, 5795, 7133, 5935, 4067, 129293, 7124, 26051, 5294, 6774, 637, 602, 4318, 5919, 578, 3059, 6505, 374, 5228, 11314, 9770, 10288, 84769, 1236, 65094, 7039, 23533, 10865, 101, 8877, 7498, 6352, 708, 54757, 10267, 5724, 7804, 3276, 344558, 9647, 26585, 1984, 116986, 11331, 9966, 8412, 896, 27166, 55208, 581, 11170, 863, …
GOBP_BILE_ACID_SECRETION	0.130152	0.431657	0.181383	0.857488	1.30622	5	7124, 5244
GOBP_GLYCOLIPID_CATABOLIC_PROCESS	0.134538	0.439158	0.170932	0.736922	1.30617	13	4759, 2760, 10825, 5580
GOBP_NEGATIVE_REGULATION_OF_MACROPHAGE_APOPTOTIC_PROCESS	0.130152	0.431657	0.181383	0.857091	1.30562	5	1234, 64127, 6480
GOBP_T_CELL_ANTIGEN_PROCESSING_AND_PRESENTATION	0.130152	0.431657	0.181383	0.856747	1.3051	5	3383, 7454, 23180
GOBP_REGULATION_OF_CALCIUM_ION_TRANSMEMBRANE_TRANSPORTER_ACTIVITY	0.116022	0.410097	0.176694	0.56879	1.30496	60	5031, 481, 6236, 5142, 57190, 150, 246329, 2669, 9446
GOBP_TYPE_II_HYPERSENSITIVITY	0.130152	0.431657	0.181383	0.856541	1.30478	5	3500, 718, 3133, 2214
GOBP_AMYLIN_RECEPTOR_SIGNALING_PATHWAY	0.136646	0.441703	0.172324	0.874573	1.30451	4	10267, 10266, 10268
GOBP_RNA_STABILIZATION	0.102564	0.392775	0.188204	0.58048	1.30344	51	6556, 7538, 7186, 9261, 2521, 10949, 23367, 7188, 54888
GOBP_INNATE_IMMUNE_RESPONSE_IN_MUCOSA	0.150743	0.464569	0.165657	0.79003	1.30327	8	4843, 4057
GOBP_MEMBRANE_TO_MEMBRANE_DOCKING	0.132321	0.435094	0.179782	0.855542	1.30326	5	3383, 7412
GOBP_PEPTIDYL_DIPHTHAMIDE_BIOSYNTHETIC_PROCESS_FROM_PEPTIDYL_HISTIDINE	0.126068	0.424184	0.183024	0.815261	1.30317	7	1802, 1801, 285381
GOBP_MITOCHONDRIAL_TRANSCRIPTION	0.152475	0.466826	0.158514	0.694961	1.30313	17	400916, 6182, 56652, 133522, 7019
GOBP_RESPONSE_TO_PEPTIDOGLYCAN	0.150743	0.464569	0.165657	0.78986	1.30299	8	728, 11213, 5970, 3663, 4615
GOBP_NEGATIVE_REGULATION_OF_OXIDATIVE_PHOSPHORYLATION	0.150862	0.464569	0.166934	0.819102	1.30296	6	7124, 10105
GOBP_EXTRINSIC_APOPTOTIC_SIGNALING_PATHWAY_VIA_DEATH_DOMAIN_RECEPTORS	0.102609	0.392775	0.183024	0.548066	1.30292	73	3383, 8682, 7124, 637, 2876, 147138, 6688, 581, 9181, 8797, 8837, 3082, 7128, 4118, 7057, 64112
GOBP_INFLAMMATORY_CELL_APOPTOTIC_PROCESS	0.1423	0.451112	0.16318	0.691424	1.30276	18	5293, 80301, 1234, 1514
GOBP_TEMPERATURE_HOMEOSTASIS	0.0669856	0.327771	0.21925	0.5128	1.30234	145	3553, 5743, 1958, 3552, 50486, 249, 7124, 1051, 6774, 9658, 2876, 192111, 3566, 729230, 3397, 1240, 11096, 23135, 216, 3934, 10400, 133522, 7422, 3662, 7852
GOBP_CELLULAR_RESPONSE_TO_HEPARIN	0.13449	0.439158	0.17822	0.854853	1.30221	5	1958, 26, 6662
GOBP_POSITIVE_REGULATION_OF_SMOOTH_MUSCLE_CELL_DIFFERENTIATION	0.151639	0.466012	0.161979	0.780928	1.30206	9	6648, 3815
GOBP_NEGATIVE_REGULATION_OF_PROTEIN_METABOLIC_PROCESS	0.00254498	0.0485386	0.431708	0.445038	1.30192	863	5329, 3553, 5743, 327657, 5806, 8651, 3718, 9021, 5272, 1992, 7453, 4843, 5795, 4067, 7124, 5327, 5265, 26051, 4248, 6774, 83667, 4318, 578, 11314, 2876, 9770, 10288, 7850, 4302, 5918, 7498, 25824, 1848, 939, 56658, 10019, 9647, 6195, 26585, 116986, 8710, 9806, 6688, 7538, 3002, 581, 409, 4616, 5531, 11213, 4057, 81618, 5987, 1839, 8832, 64092, 81848, 3071, 113451, 6449, 23645, 3087, 1595, 3082, …
GOBP_REGULATION_OF_HYDROLASE_ACTIVITY	0.00240815	0.046864	0.431708	0.448055	1.30188	779	5341, 5031, 5329, 8477, 5743, 327657, 5806, 57580, 5272, 1992, 4210, 23526, 64926, 4067, 7124, 5265, 6774, 637, 4318, 578, 64411, 6505, 11314, 89846, 54583, 2876, 1969, 1236, 7409, 5918, 7498, 5909, 6352, 50861, 22821, 26086, 25824, 5330, 5724, 728, 939, 9750, 7052, 9647, 6195, 8710, 9806, 11331, 9966, 8412, 27166, 9858, 581, 23108, 409, 112399, 9938, 64333, 4057, 3965, 55843, 2769, 23516, 3932, …
GOBP_MODULATION_BY_HOST_OF_VIRAL_PROCESS	0.117318	0.412061	0.176694	0.639889	1.30169	27	5806, 4057, 80149, 348, 9189, 5245
GOBP_REGULATION_OF_SKELETAL_MUSCLE_FIBER_DEVELOPMENT	0.13449	0.439158	0.17822	0.854472	1.30163	5	64855, 9734, 26263
GOBP_REGULATION_OF_TOLL_LIKE_RECEPTOR_SIGNALING_PATHWAY	0.114964	0.407374	0.176694	0.5708	1.30152	56	4067, 11314, 1535, 409, 11213, 4057, 330, 3659, 7128, 2874, 26191, 3662, 2319, 7096, 10333, 7097, 121260, 58509
GOBP_BILE_ACID_AND_BILE_SALT_TRANSPORT	0.148297	0.461421	0.161979	0.72151	1.30094	14	366, 11309, 345274, 634
GOBP_DNA_CATABOLIC_PROCESS	0.119093	0.414198	0.176694	0.649446	1.30081	25	3669, 581, 9941, 317, 57109, 11219
GOBP_MAST_CELL_CYTOKINE_PRODUCTION	0.143167	0.452268	0.172324	0.853904	1.30077	5	8013, 3162, 8915, 3815
GOBP_PROTEIN_SIALYLATION	0.143167	0.452268	0.172324	0.853815	1.30063	5	6482, 6483, 6484
GOBP_CATION_TRANSPORT	0.00356761	0.0618219	0.431708	0.448464	1.30054	755	5031, 10859, 8614, 5743, 3718, 255231, 6556, 30818, 3770, 11151, 9962, 79689, 93589, 481, 261729, 4067, 5294, 4318, 578, 6505, 23704, 11254, 10288, 1535, 1594, 57165, 6533, 1236, 6236, 4302, 6781, 6352, 22821, 3738, 10267, 80228, 6542, 3782, 91683, 11331, 2512, 729230, 9605, 479, 114789, 4129, 30968, 219527, 581, 1327, 5142, 6529, 2495, 409, 9914, 79572, 9550, 51458, 341208, 50487, 4057, 1234, 11…
GOBP_REGULATION_OF_IRE1_MEDIATED_UNFOLDED_PROTEIN_RESPONSE	0.148297	0.461421	0.161979	0.721131	1.30025	14	578, 581, 11153
GOBP_POSITIVE_REGULATION_OF_KINASE_ACTIVITY	0.0178972	0.158607	0.352488	0.465722	1.30024	393	3553, 8651, 1958, 6556, 3937, 57091, 285016, 2268, 4067, 7124, 5294, 6505, 374, 11314, 9770, 1969, 1236, 7039, 23533, 101, 6352, 54757, 7804, 26585, 116986, 11331, 9966, 896, 4057, 3570, 7186, 972, 8797, 1839, 3654, 3071, 4296, 8851, 6363, 653361, 3123, 8525, 148932, 2324, 650, 7422, 5788, 5155, 6714, 6283, 5606, 7057, 28984, 80725, 84632, 55697, 150, 4665, 920, 2258, 8325, 2185, 3791, 7040
GOBP_POSITIVE_REGULATION_OF_PROGRAMMED_NECROTIC_CELL_DEATH	0.143167	0.452268	0.172324	0.853475	1.30011	5	81030, 8737
GOBP_T_HELPER_17_CELL_DIFFERENTIATION	0.133721	0.437611	0.168238	0.685381	1.30006	19	6774, 10538, 57089, 84807, 114836, 3570, 3594, 80149, 3662
GOBP_AMYLOID_BETA_CLEARANCE_BY_TRANSCYTOSIS	0.138889	0.445937	0.173748	0.812919	1.29943	7	4043, 9230
GOBP_EPITHELIAL_CELL_PROLIFERATION_INVOLVED_IN_SALIVARY_GLAND_MORPHOGENESIS	0.0997963	0.389086	0.202072	0.917487	1.2994	3	7124, 4824
GOBP_TISSUE_MIGRATION	0.0377541	0.24449	0.321776	0.478863	1.29914	277	5743, 11156, 2752, 100506013, 168667, 7124, 5294, 4318, 6776, 5293, 2876, 1969, 6781, 6286, 9647, 26585, 3037, 3397, 306, 8828, 51466, 5829, 22846, 1839, 2523, 91862, 2624, 80149, 348, 2113, 284361, 4215, 55612, 2324, 7422, 5155, 6714, 5606, 54345, 5585, 3725, 7057, 28984, 5216, 634, 2185, 3791, 7040, 8829, 51564, 64094, 51157, 3164, 1647, 3091, 14, 10016, 5025, 9404, 5646, 152007, 54567, 10519, …
GOBP_IMMUNE_RESPONSE_INHIBITING_SIGNAL_TRANSDUCTION	0.154989	0.469635	0.16318	0.78749	1.29908	8	10859, 4067, 10288, 11006
GOBP_POSITIVE_REGULATION_OF_RECEPTOR_BINDING	0.138889	0.445937	0.173748	0.812641	1.29899	7	4318, 8829, 5334, 23228
GOBP_RESPONSE_TO_DOPAMINE	0.106618	0.397062	0.184706	0.580228	1.2989	48	3274, 6505, 7052, 3397, 409, 2769, 83855, 2775, 9630
GOBP_REGULATION_OF_MITOCHONDRIAL_MEMBRANE_PERMEABILITY	0.104972	0.394372	0.186433	0.579384	1.29889	52	400916, 637, 578, 3002, 581, 84266, 64112, 255027, 10105
GOBP_POSITIVE_REGULATION_OF_NATURAL_KILLER_CELL_CHEMOTAXIS	0.0514851	0.292579	0.282013	0.975532	1.29835	1	6352
GOBP_POSITIVE_REGULATION_OF_TOLL_LIKE_RECEPTOR_2_SIGNALING_PATHWAY	0.157328	0.473307	0.16318	0.815919	1.2979	6	1535, 7096
GOBP_NUCLEOSIDE_PHOSPHATE_CATABOLIC_PROCESS	0.100694	0.389732	0.184706	0.546759	1.29782	72	7378, 7498, 57089, 5142, 4860, 30833, 51733, 79873, 11332, 27115, 1890, 3704, 254552, 79077, 215, 131870, 10591, 272, 3251
GOBP_NEUTROPHIL_DIFFERENTIATION	0.159236	0.474033	0.160801	0.786608	1.29762	8	2124, 3635, 51176, 10221
GOBP_PYROPTOSIS	0.162376	0.478975	0.153159	0.691998	1.29757	17	81030, 79792, 3002, 3001
GOBP_GRANULOCYTE_MACROPHAGE_COLONY_STIMULATING_FACTOR_PRODUCTION	0.159236	0.474033	0.160801	0.786559	1.29754	8	3553, 8832
GOBP_RESPONSE_TO_YEAST	0.149675	0.462914	0.168238	0.851693	1.2974	5	5806, 64581
GOBP_CARBOHYDRATE_IMPORT_ACROSS_PLASMA_MEMBRANE	0.149675	0.462914	0.168238	0.851693	1.2974	5	6515, 6523
GOBP_GLYCOLYTIC_PROCESS_THROUGH_FRUCTOSE_6_PHOSPHATE	0.152778	0.467004	0.158514	0.749721	1.29735	11	5214, 2584, 5211, 2023, 83440, 3607
GOBP_OVIDUCT_DEVELOPMENT	0.101833	0.39176	0.199915	0.915984	1.29727	3	718, 7476
GOBP_RIBOSOME_BIOGENESIS	0.0275599	0.202592	0.352488	0.475753	1.2972	290	2752, 23212, 6838, 10360, 51154, 84769, 708, 114049, 3669, 11224, 27079, 6208, 85395, 8568, 56342, 10969, 55651, 29063, 79922, 51388, 55027, 91695, 81875, 27341, 6155, 92856, 220717, 29997, 55341, 54663, 113000, 2091, 705, 6227, 51335, 11157, 9136, 6209, 27340, 6193, 115939, 6223, 79050, 9092, 317781, 9221, 57109, 29777, 54555, 131870, 84549, 115416, 22907, 56915, 23246, 10607, 79039, 51491, 6165…
GOBP_POSITIVE_REGULATION_OF_TRANSCRIPTION_FROM_RNA_POLYMERASE_II_PROMOTER_INVOLVED_IN_HEART_DEVELOPMENT	0.10387	0.394071	0.197822	0.9156	1.29673	3	26585, 6722
GOBP_SODIUM_ION_EXPORT_ACROSS_PLASMA_MEMBRANE	0.159236	0.474033	0.160801	0.786008	1.29663	8	481, 479, 6546, 482, 476
GOBP_REGULATION_OF_MIRNA_CATABOLIC_PROCESS	0.149675	0.462914	0.168238	0.850942	1.29625	5	80149, 23053, 10984, 87178
GOBP_SOFT_PALATE_DEVELOPMENT	0.10387	0.394071	0.197822	0.915057	1.29596	3	2304, 10194
GOBP_POSITIVE_REGULATION_OF_CHONDROCYTE_PROLIFERATION	0.157328	0.473307	0.16318	0.814675	1.29592	6	4057, 51176, 51548, 6662
GOBP_INTERLEUKIN_4_PRODUCTION	0.119545	0.414992	0.176694	0.642066	1.29572	26	54440, 1051, 84868, 9308, 3965, 3123, 3662, 3133, 51176, 6850
GOBP_REGULATION_OF_MYOSIN_LIGHT_CHAIN_PHOSPHATASE_ACTIVITY	0.141026	0.449777	0.172324	0.810553	1.29565	7	7124, 3071
GOBP_ARP2_3_COMPLEX_MEDIATED_ACTIN_NUCLEATION	0.128205	0.428705	0.166934	0.606029	1.29539	35	9535, 7454, 23647, 5987, 9873, 10093
GOBP_B_CELL_APOPTOTIC_PROCESS	0.127619	0.427521	0.170932	0.662899	1.29535	22	4067, 578, 581, 972, 5585
GOBP_HYPOTHALAMUS_CELL_MIGRATION	0.144928	0.454708	0.166934	0.868424	1.29534	4	8828, 8829
GOBP_UNSATURATED_FATTY_ACID_BIOSYNTHETIC_PROCESS	0.124088	0.420479	0.169571	0.58541	1.29521	43	3553, 5743, 80142, 5730, 26063, 50487, 972
GOBP_CELLULAR_RESPONSE_TO_LIGHT_STIMULUS	0.089527	0.371217	0.193813	0.532225	1.29501	93	5743, 4318, 578, 4312, 581, 4157, 10856, 7076, 2067, 993, 4311, 5580, 56160
GOBP_CRANIAL_GANGLION_DEVELOPMENT	0.144928	0.454708	0.166934	0.868166	1.29496	4	8828, 8829
GOBP_ALCOHOL_BIOSYNTHETIC_PROCESS	0.0827815	0.357637	0.199915	0.526305	1.29447	115	5341, 5031, 80271, 1594, 8877, 1181, 5724, 1595, 348, 2643, 650, 171546, 55331, 283871, 23541, 2185
GOBP_NEGATIVE_REGULATION_OF_B_CELL_RECEPTOR_SIGNALING_PATHWAY	0.151844	0.466012	0.166934	0.849735	1.29441	5	11314, 2874, 9404, 23228
GOBP_NEGATIVE_REGULATION_OF_CELL_VOLUME	0.151844	0.466012	0.166934	0.849721	1.29439	5	85358, 3778
GOBP_REGULATION_OF_CALCIUM_ION_IMPORT_ACROSS_PLASMA_MEMBRANE	0.146998	0.458336	0.165657	0.867747	1.29433	4	2534, 10268, 5621
GOBP_POSITIVE_REGULATION_OF_CELLULAR_BIOSYNTHETIC_PROCESS	0.000434556	0.0131363	0.498493	0.430057	1.2943	1598	3576, 5008, 5031, 3553, 10859, 157506, 8862, 5743, 5806, 1958, 6556, 4192, 50964, 3552, 745, 4837, 80142, 80709, 6464, 6648, 10318, 6696, 58526, 4843, 400916, 5935, 29950, 7124, 5452, 1051, 2535, 6774, 602, 83667, 1820, 3726, 3059, 3394, 10538, 2122, 22809, 3038, 259307, 9658, 8013, 84769, 22904, 1236, 65094, 9592, 2118, 2101, 4005, 1052, 10865, 6881, 51284, 6352, 22806, 708, 2979, 10267, 7454, 5…
GOBP_REGULATION_OF_TRANSCRIPTION_FROM_RNA_POLYMERASE_II_PROMOTER_IN_RESPONSE_TO_HYPOXIA	0.15261	0.466866	0.159647	0.730118	1.29411	13	1958, 7422, 3091
GOBP_CHEMOKINE_C_X_C_MOTIF_LIGAND_2_PRODUCTION	0.158103	0.473307	0.155242	0.693746	1.2941	16	255231, 7124, 972
GOBP_ANTIFUNGAL_HUMORAL_RESPONSE	0.146998	0.458336	0.165657	0.867563	1.29406	4	5919, 4057, 26525, 60343
GOBP_L_GLUTAMATE_TRANSMEMBRANE_TRANSPORT	0.127907	0.428076	0.172324	0.676539	1.29395	20	7124, 6505, 11230, 55238, 10165
GOBP_POSITIVE_REGULATION_OF_NERVOUS_SYSTEM_PROCESS	0.127619	0.427521	0.170932	0.662135	1.29385	22	3687, 745, 7133, 5724, 3082, 8530
GOBP_POSITIVE_REGULATION_OF_PROTEIN_KINASE_ACTIVITY	0.0266745	0.19942	0.352488	0.470098	1.29379	332	3553, 8651, 1958, 6556, 3937, 57091, 285016, 7124, 5294, 6505, 374, 11314, 9770, 1236, 7039, 23533, 101, 6352, 54757, 7804, 26585, 116986, 11331, 9966, 896, 4057, 3570, 7186, 8797, 1839, 3654, 3071, 4296, 8851, 6363, 653361, 148932, 650, 7422, 5788, 5155, 6714, 6283, 5606, 7057, 28984, 80725, 84632, 150, 4665, 920, 2258, 8325, 2185, 7040
GOBP_REGULATION_OF_RECEPTOR_CATABOLIC_PROCESS	0.156746	0.473092	0.156312	0.747656	1.29378	11	7805, 348, 255738, 5045
GOBP_VIRAL_PROCESS	0.0272367	0.201652	0.352488	0.466798	1.29374	364	3576, 5806, 3383, 6482, 10318, 7124, 1969, 9023, 79720, 6352, 6404, 10581, 3276, 3669, 2219, 7538, 60489, 4057, 1234, 3965, 972, 5987, 5817, 11320, 10663, 5125, 3123, 10410, 80149, 1514, 89870, 2494, 348, 6504, 57617, 7852, 10107, 1508, 3725, 79643, 6483, 920, 81559, 156, 6347, 8662, 8829, 4261, 440400, 55223, 3949, 55128
GOBP_POSITIVE_REGULATION_OF_ERBB_SIGNALING_PATHWAY	0.135688	0.439974	0.16318	0.617421	1.29345	32	5329, 4318, 374, 7039, 8412, 1839, 653361, 10825, 84632, 150
GOBP_NEGATIVE_REGULATION_OF_PROTEOLYSIS	0.0462963	0.27836	0.261664	0.487945	1.29327	236	5329, 5743, 327657, 5272, 1992, 7124, 5327, 5265, 4318, 2876, 7850, 5918, 25824, 939, 56658, 6195, 8710, 9806, 409, 4057, 6449, 3082, 330, 718, 29997, 7422, 6714, 221476, 1508, 7057, 7076, 8530
GOBP_GMP_BIOSYNTHETIC_PROCESS	0.167323	0.486203	0.15017	0.737559	1.29308	12	3251, 471, 353, 100
GOBP_NEGATIVE_REGULATION_OF_SYNCYTIUM_FORMATION_BY_PLASMA_MEMBRANE_FUSION	0.149068	0.461991	0.164406	0.866778	1.29289	4	8837, 10411
GOBP_NEGATIVE_REGULATION_OF_RUFFLE_ASSEMBLY	0.165948	0.484705	0.158514	0.812722	1.29281	6	51225, 51466
GOBP_NEGATIVE_REGULATION_OF_REGULATORY_T_CELL_DIFFERENTIATION	0.10998	0.400286	0.191892	0.912683	1.29259	3	4192, 3659
GOBP_POSITIVE_REGULATION_OF_PLATELET_ACTIVATION	0.151844	0.466012	0.166934	0.848534	1.29258	5	5341, 6403
GOBP_NEGATIVE_REGULATION_OF_CAMP_MEDIATED_SIGNALING	0.161885	0.478585	0.156312	0.774945	1.29208	9	114804, 23295, 187, 5139
GOBP_REGULATION_OF_CATION_TRANSMEMBRANE_TRANSPORT	0.0454545	0.276341	0.261664	0.487217	1.29206	225	5031, 30818, 11151, 481, 4067, 5294, 4318, 23704, 1535, 57165, 6236, 11331, 729230, 219527, 581, 5142, 10008, 1520, 85358, 149111, 117531, 65990, 6376, 6330, 8514, 57190, 150, 6347, 2258, 2185, 255738, 3460, 246329, 776, 2534, 10268, 967, 2669, 10105, 53827, 51204
GOBP_CELLULAR_RESPONSE_TO_PARATHYROID_HORMONE_STIMULUS	0.151844	0.466012	0.166934	0.848063	1.29187	5	50964, 5251
GOBP_MAST_CELL_PROLIFERATION	0.10998	0.400286	0.191892	0.911919	1.29151	3	4067, 3815
GOBP_LYMPHOID_PROGENITOR_CELL_DIFFERENTIATION	0.150097	0.463629	0.158514	0.6854	1.29141	18	10538, 6688, 2322
GOBP_NEGATIVE_REGULATION_OF_CELLULAR_RESPONSE_TO_TRANSFORMING_GROWTH_FACTOR_BETA_STIMULUS	0.0813008	0.354869	0.224966	0.94486	1.2914	2	8837, 5468
GOBP_REGULATION_OF_MACROPHAGE_APOPTOTIC_PROCESS	0.163482	0.480704	0.158514	0.782836	1.2914	8	1234, 64127, 6480, 4208
GOBP_ACTIN_MODIFICATION	0.151844	0.466012	0.166934	0.847643	1.29123	5	11078, 84193
GOBP_PURINE_NUCLEOTIDE_SALVAGE	0.165984	0.484705	0.154191	0.774346	1.29109	9	272, 3251, 271, 353
GOBP_POSITIVE_REGULATION_OF_COMPLEMENT_ACTIVATION	0.10998	0.400286	0.191892	0.911575	1.29102	3	3553, 718
GOBP_HEPATOCYTE_APOPTOTIC_PROCESS	0.162376	0.478975	0.153159	0.688401	1.29083	17	5294, 637, 8837, 283120
GOBP_RESPONSE_TO_NITRIC_OXIDE	0.162376	0.478975	0.153159	0.688296	1.29063	17	54583, 1236, 7186, 8837, 6363
GOBP_OSTEOCLAST_FUSION	0.151844	0.466012	0.166934	0.847203	1.29056	5	22904, 975
GOBP_REGULATION_OF_MEMBRANE_REPOLARIZATION_DURING_VENTRICULAR_CARDIAC_MUSCLE_CELL_ACTION_POTENTIAL	0.0813008	0.354869	0.224966	0.944205	1.29051	2	10008, 388591
GOBP_PERICARDIUM_MORPHOGENESIS	0.168103	0.487545	0.157403	0.811239	1.29045	6	23767, 54567, 7474
GOBP_RESPONSE_TO_MAGNESIUM_ION	0.167323	0.486203	0.15017	0.73577	1.28994	12	929, 7057, 2203, 254428
GOBP_NEGATIVE_REGULATION_OF_MULTICELLULAR_ORGANISM_GROWTH	0.169851	0.49131	0.155242	0.781851	1.28978	8	8614, 10743, 2395
GOBP_NEGATIVE_REGULATION_OF_VASCULAR_WOUND_HEALING	0.154013	0.468368	0.165657	0.846566	1.28959	5	7124, 240
GOBP_CELLULAR_RESPONSE_TO_ALCOHOL	0.107826	0.399155	0.17822	0.542036	1.28945	74	5031, 9962, 6648, 107, 7804, 5734, 11184, 57655, 57476
GOBP_POSITIVE_REGULATION_OF_EPIDERMAL_CELL_DIFFERENTIATION	0.124764	0.421889	0.172324	0.643729	1.28936	25	1594, 2118, 50604, 7421, 247, 5583, 5920, 55506
GOBP_FATTY_ACID_TRANSPORT	0.103571	0.394071	0.184706	0.55033	1.2893	67	3553, 3552, 1381, 64600, 2173, 1382, 50487, 5320, 348, 7057, 215, 51024
GOBP_GLUTATHIONE_CATABOLIC_PROCESS	0.153209	0.467801	0.161979	0.864344	1.28926	4	2687, 79094, 494143
GOBP_CALCITONIN_FAMILY_RECEPTOR_SIGNALING_PATHWAY	0.154013	0.468368	0.165657	0.846249	1.2891	5	10267, 10266, 10268
GOBP_UBIQUITIN_DEPENDENT_ENDOCYTOSIS	0.154013	0.468368	0.165657	0.846215	1.28905	5	3587, 51160
GOBP_NEGATIVE_REGULATION_OF_VASCULAR_PERMEABILITY	0.156313	0.472335	0.157403	0.714917	1.28905	14	5795, 7122, 7422, 10266, 634, 284
GOBP_REGULATION_OF_CYTOSKELETON_ORGANIZATION	0.015909	0.149735	0.352488	0.455819	1.28903	460	5341, 8477, 3055, 27289, 148170, 4192, 10763, 3552, 11151, 399, 51225, 23406, 9535, 58526, 3059, 1236, 146206, 7408, 89848, 256949, 6624, 50861, 7454, 5734, 23647, 9647, 3397, 11170, 9181, 10602, 51466, 5829, 11135, 5880, 5987, 9948, 3071, 8851, 396, 11346, 64857, 54434, 85358, 8440, 54509, 6376, 9873, 28984, 55201, 391, 79643, 2242, 5216, 10093, 7043, 2258, 2185, 11078, 9168, 50810, 8829, 71, 28…
GOBP_POSITIVE_REGULATION_OF_ENDOTHELIAL_CELL_CHEMOTAXIS	0.154618	0.469255	0.158514	0.727252	1.28903	13	7422, 3791, 64094, 5025
GOBP_POSITIVE_REGULATION_OF_TRANSCRIPTION_FROM_RNA_POLYMERASE_II_PROMOTER_INVOLVED_IN_CELLULAR_RESPONSE_TO_CHEMICAL_STIMULUS	0.132692	0.43555	0.168238	0.657701	1.2888	23	83667, 860, 650, 7422, 3725, 3091, 5970
GOBP_VIRAL_PROTEIN_PROCESSING	0.132353	0.435094	0.164406	0.617343	1.28872	30	6482, 3276, 11320, 6483, 7841, 4245, 2931, 6484, 5045
GOBP_RELAXATION_OF_MUSCLE	0.124764	0.421889	0.172324	0.643381	1.28866	25	481, 5142, 497189, 156, 5025, 5997
GOBP_POSITIVE_REGULATION_OF_LIPOPROTEIN_PARTICLE_CLEARANCE	0.154013	0.468368	0.165657	0.845907	1.28858	5	9388, 2822
GOBP_REGULATION_OF_RAS_PROTEIN_SIGNAL_TRANSDUCTION	0.0673981	0.32851	0.216543	0.502536	1.28852	158	8477, 27128, 64926, 5294, 22898, 50861, 22821, 9750, 9181, 81848, 396, 55379, 9754, 348, 55738, 27334, 408, 221002
GOBP_NEGATIVE_REGULATION_OF_CELL_JUNCTION_ASSEMBLY	0.128492	0.429016	0.168238	0.633402	1.2885	27	3553, 7124, 11170, 6714, 7057
GOBP_POSITIVE_REGULATION_OF_T_HELPER_17_CELL_DIFFERENTIATION	0.15528	0.469956	0.160801	0.86363	1.28819	4	84807, 3594, 64332
GOBP_GASTRULATION	0.0845295	0.36076	0.193813	0.510064	1.28813	140	8862, 100506013, 1844, 4318, 8013, 3689, 1969, 5598, 23135, 89870, 3676, 60436, 7296, 1284, 10139, 1847, 7481, 1846, 4155, 51176, 3624
GOBP_BRANCHING_INVOLVED_IN_SALIVARY_GLAND_MORPHOGENESIS	0.141473	0.450491	0.16318	0.679041	1.28803	19	7124, 7052, 3082, 8829, 23129, 5361
GOBP_EMBRYONIC_CRANIAL_SKELETON_MORPHOGENESIS	0.137363	0.443083	0.160801	0.603587	1.28799	34	157506, 50515, 25902, 860, 7043
GOBP_NEGATIVE_REGULATION_OF_HORMONE_BIOSYNTHETIC_PROCESS	0.15812	0.473307	0.161979	0.80563	1.28778	7	1594, 650, 4790
GOBP_MICROGLIAL_CELL_MIGRATION	0.15528	0.469956	0.160801	0.863299	1.2877	4	6376, 1524, 5025
GOBP_NEGATIVE_REGULATION_OF_LOW_DENSITY_LIPOPROTEIN_PARTICLE_CLEARANCE	0.176724	0.501516	0.153159	0.809398	1.28752	6	29949, 255738, 3949, 8570, 1445
GOBP_PLATELET_AGGREGATION	0.130909	0.432582	0.164406	0.561846	1.28723	57	5341, 83706, 4067, 5294, 10019, 1511, 6812, 634, 60, 71, 55330, 5580, 9158, 5912
GOBP_REGULATION_OF_MACROPHAGE_DIFFERENTIATION	0.135659	0.439974	0.166934	0.672976	1.28714	20	3059, 140685, 2624, 7040, 3624, 10221, 714
GOBP_L_ASPARTATE_TRANSMEMBRANE_TRANSPORT	0.155102	0.46979	0.159647	0.76169	1.28678	10	6505, 55238, 6510, 10165
GOBP_RESPONSE_TO_ENDOGENOUS_STIMULUS	0.00127444	0.0304591	0.45506	0.433991	1.28662	1199	3576, 5031, 3553, 8614, 366, 8862, 5743, 8651, 3718, 1958, 9021, 5272, 4192, 3274, 50964, 50515, 167465, 6464, 11151, 3383, 168667, 249, 6696, 4843, 261729, 4067, 7124, 5327, 1051, 84464, 5294, 6774, 83667, 5919, 6776, 26, 3059, 6505, 374, 5228, 8013, 2876, 3689, 1535, 1594, 1236, 9592, 2101, 6781, 4005, 10865, 5909, 6352, 10267, 5724, 5734, 7052, 7130, 26585, 11331, 8412, 3566, 6688, 896, 4129, …
GOBP_GLYCOSPHINGOLIPID_BIOSYNTHETIC_PROCESS	0.139535	0.446869	0.164406	0.672227	1.28571	20	6482, 7903, 6483, 53947, 9334, 8703, 9331
GOBP_NEGATIVE_REGULATION_OF_TOLL_LIKE_RECEPTOR_2_SIGNALING_PATHWAY	0.158351	0.473815	0.16318	0.843972	1.28564	5	4067, 7128, 10333
GOBP_MITOTIC_NUCLEAR_MEMBRANE_DISASSEMBLY	0.162393	0.478975	0.159647	0.803984	1.28515	7	10783, 5579, 23175
GOBP_REGULATION_OF_MAMMARY_GLAND_EPITHELIAL_CELL_PROLIFERATION	0.172211	0.494582	0.147331	0.69891	1.28503	15	2876, 11331, 581
GOBP_NUCLEOBASE_CONTAINING_SMALL_MOLECULE_BIOSYNTHETIC_PROCESS	0.172211	0.494582	0.147331	0.698726	1.28469	15	4860, 51816, 3251, 353, 161823
GOBP_NEGATIVE_REGULATION_OF_LAMELLIPODIUM_ORGANIZATION	0.160521	0.475797	0.161979	0.843243	1.28452	5	51225, 348110
GOBP_NOSE_DEVELOPMENT	0.180328	0.505976	0.147331	0.770169	1.28412	9	157506, 220, 5629
GOBP_AXIAL_MESODERM_DEVELOPMENT	0.160521	0.475797	0.161979	0.84271	1.28371	5	1969, 8312
GOBP_REGULATION_OF_PEPTIDYL_LYSINE_ACETYLATION	0.104056	0.394071	0.183024	0.545207	1.28356	70	3553, 10865, 6688, 2624, 84681, 408, 10856, 8986, 5371
GOBP_CYCLIC_NUCLEOTIDE_CATABOLIC_PROCESS	0.174603	0.498451	0.147331	0.741724	1.28351	11	5142, 27115, 5151
GOBP_ENDOCHONDRAL_BONE_MORPHOGENESIS	0.121547	0.416297	0.172324	0.576617	1.2835	46	249, 55790, 6781, 860, 1305, 4665
GOBP_REGULATION_OF_PERK_MEDIATED_UNFOLDED_PROTEIN_RESPONSE	0.174603	0.498451	0.147331	0.74131	1.2828	11	23645, 8440, 666
GOBP_RESPONSE_TO_CELL_CYCLE_CHECKPOINT_SIGNALING	0.184713	0.511288	0.148262	0.777595	1.28276	8	84464, 317
GOBP_CARBOHYDRATE_DERIVATIVE_CATABOLIC_PROCESS	0.0813397	0.354869	0.197822	0.506385	1.28265	144	7378, 313, 4759, 7498, 60495, 57089, 23670, 5142, 1117, 26270, 60489, 2760, 4860, 30833, 51733, 79873, 11332, 27115, 216, 1514, 1890, 3704, 10825, 254552, 4321, 79077, 215, 7040, 131870, 81792, 4669, 5580, 51816, 2817, 4521, 272, 200315, 3251
GOBP_CHLORIDE_TRANSMEMBRANE_TRANSPORT	0.144981	0.454708	0.157403	0.612213	1.28254	32	5172, 6505, 8542, 115019, 6529, 1186
GOBP_RETINOIC_ACID_METABOLIC_PROCESS	0.140952	0.44973	0.161979	0.656194	1.28225	22	157506, 220, 1381, 1382
GOBP_NEGATIVE_REGULATION_OF_LIPOPROTEIN_PARTICLE_CLEARANCE	0.184713	0.511288	0.148262	0.777171	1.28206	8	4043, 29949, 255738, 3949, 8570, 1445, 341
GOBP_NEGATIVE_REGULATION_OF_MYELINATION	0.174603	0.498451	0.147331	0.740864	1.28203	11	7124, 23175
GOBP_POSITIVE_REGULATION_OF_ION_TRANSMEMBRANE_TRANSPORT	0.0943709	0.378103	0.186433	0.52236	1.28197	110	5031, 481, 57165, 5724, 729230, 219527, 581, 1520, 85358, 65990, 6376, 6347, 3460, 246329, 10268
GOBP_POSITIVE_REGULATION_OF_MOLECULAR_FUNCTION	0.00117643	0.0284339	0.45506	0.431706	1.28189	1226	5341, 5031, 5329, 3553, 8477, 8651, 57580, 1958, 6556, 3937, 57091, 285016, 7185, 4210, 23526, 2268, 58526, 4843, 481, 4067, 7124, 2535, 5294, 6774, 637, 4318, 578, 64411, 3059, 6505, 374, 11314, 9770, 3689, 1535, 1594, 1969, 1236, 7409, 7039, 84433, 23533, 3656, 101, 8877, 7498, 5909, 6352, 2979, 54757, 26086, 5330, 107, 5724, 7804, 728, 9750, 7052, 9647, 26585, 116986, 11331, 9966, 8412, 729230…
GOBP_POSITIVE_REGULATION_OF_GLIAL_CELL_DIFFERENTIATION	0.136449	0.441251	0.16318	0.612081	1.28188	31	4192, 7133, 650, 7852, 7040, 3065, 7097
GOBP_REGULATION_OF_BRANCHING_INVOLVED_IN_LUNG_MORPHOGENESIS	0.164859	0.483452	0.159647	0.841495	1.28186	5	7124, 6662
GOBP_LYMPHOCYTE_AGGREGATION	0.164859	0.483452	0.159647	0.841374	1.28168	5	7535, 5880, 6793
GOBP_CELLULAR_RESPONSE_TO_ORGANIC_CYCLIC_COMPOUND	0.0216621	0.175686	0.352488	0.455082	1.28119	445	5031, 3553, 366, 5743, 1958, 3274, 167465, 249, 6696, 7124, 5327, 1051, 5294, 26, 6505, 8013, 1535, 1594, 2101, 6781, 6352, 107, 5724, 7804, 7052, 11331, 3397, 7538, 11170, 5142, 409, 57655, 6340, 2769, 57476, 8837, 8204, 54434, 80149, 85364, 5032, 81606, 10856, 133522, 57617, 650, 5155, 6714, 5585, 840, 199, 2889, 2242, 3600, 340061, 8085, 56937, 114881, 6347, 60, 2730, 7040, 1191, 10268, 9667
GOBP_REGULATION_OF_EPITHELIAL_CELL_DIFFERENTIATION	0.0915141	0.375175	0.190023	0.519875	1.28086	118	3553, 3552, 7124, 1051, 4318, 1594, 2118, 7498, 3397, 7538, 50604, 7122, 7422, 6777, 4097, 634, 7421, 81575, 247, 5583, 100133941
GOBP_T_CELL_MEDIATED_IMMUNE_RESPONSE_TO_TUMOR_CELL	0.191083	0.523612	0.145516	0.776424	1.28082	8	259307, 3123, 3105, 196
GOBP_HARD_PALATE_DEVELOPMENT	0.162393	0.478975	0.159647	0.801147	1.28061	7	64386, 2535, 2304
GOBP_REGULATION_OF_MONOCYTE_EXTRAVASATION	0.167028	0.485715	0.158514	0.840642	1.28056	5	729230, 23236
GOBP_ATP_TRANSPORT	0.159184	0.474033	0.157403	0.757945	1.28045	10	114789, 293, 291, 292
GOBP_DEOXYRIBONUCLEOSIDE_TRIPHOSPHATE_CATABOLIC_PROCESS	0.162393	0.478975	0.159647	0.801018	1.28041	7	3704, 79077, 131870, 25939, 55270
GOBP_FUCOSYLATION	0.162651	0.479365	0.154191	0.722344	1.28033	13	2523, 55343, 170384, 2526, 23509, 282969, 2524
GOBP_PRIMARY_AMINO_COMPOUND_BIOSYNTHETIC_PROCESS	0.0955285	0.381117	0.206588	0.936596	1.28011	2	113451, 217
GOBP_ERBB_SIGNALING_PATHWAY	0.108374	0.399567	0.172324	0.519876	1.27936	108	5329, 6464, 5795, 4318, 374, 9770, 7039, 8412, 1839, 653361, 8440, 10825, 6714, 79643, 84632, 150, 634, 2185, 7040, 55658
GOBP_NEGATIVE_REGULATION_OF_BONE_MINERALIZATION	0.181102	0.506547	0.143759	0.729599	1.27913	12	5552, 359845, 26585, 1230, 2185, 3091
GOBP_MEMBRANE_DISASSEMBLY	0.183071	0.509063	0.142901	0.729566	1.27907	12	10783, 5579, 23175
GOBP_RESPONSE_TO_IONIZING_RADIATION	0.08646	0.365936	0.193813	0.512083	1.27872	131	1958, 3552, 6648, 578, 2876, 1535, 581, 64782, 79035, 7412, 5788, 58493, 2067, 26272, 5371, 1647
GOBP_SKELETAL_SYSTEM_DEVELOPMENT	0.0197978	0.16737	0.352488	0.458225	1.27838	395	10859, 157506, 9060, 9507, 4192, 50515, 8111, 249, 2268, 55790, 4318, 25902, 4188, 9770, 1969, 7305, 2101, 6781, 10865, 5734, 7052, 359845, 10019, 26585, 2313, 3037, 145864, 1240, 4057, 51222, 864, 23516, 497189, 10743, 2201, 3292, 29887, 63827, 5125, 5600, 124976, 64651, 861, 860, 28982, 133522, 650, 5788, 6714, 7076, 1305, 23508, 4665, 7043, 56975
GOBP_REGULATION_OF_ORGANIC_ACID_TRANSPORT	0.116236	0.410097	0.176694	0.57324	1.27826	47	3553, 3552, 7124, 6529, 50487, 7057, 6812, 51024
GOBP_NEGATIVE_REGULATION_OF_PHOSPHATIDYLINOSITOL_3_KINASE_SIGNALING	0.166667	0.485402	0.152145	0.721104	1.27813	13	197358, 29997, 10385
GOBP_MULTI_MULTICELLULAR_ORGANISM_PROCESS	0.0726698	0.339096	0.208955	0.499872	1.27788	149	3553, 8614, 5743, 100506013, 6696, 5672, 4318, 3726, 5228, 84868, 1594, 6781, 708, 5724, 5069, 3965, 3490, 5125, 6573, 23780, 7422, 1508, 7076, 6777, 150, 7043, 43847, 7351, 397, 3620, 85360, 7421
GOBP_CELL_SUBSTRATE_ADHESION	0.0246872	0.191131	0.352488	0.4658	1.27751	319	3687, 57580, 4192, 57091, 11151, 5795, 83706, 4585, 3689, 1236, 5328, 708, 9647, 26585, 9806, 64005, 3037, 3397, 11170, 4059, 3683, 7791, 5829, 5880, 2523, 81848, 59339, 64098, 10225, 5314, 2651, 6376, 22795, 7412, 3676, 55612, 7422, 5155, 6714, 7057, 80725, 5800, 1305, 285613, 4321, 2185, 11078, 3791, 8829, 71
GOBP_ANTIBODY_DEPENDENT_CELLULAR_CYTOTOXICITY	0.161491	0.477788	0.157403	0.856458	1.27749	4	3500, 3133, 2214
GOBP_RESPONSE_TO_ORGANIC_CYCLIC_COMPOUND	0.00803516	0.0999234	0.38073	0.443065	1.27733	670	5031, 3553, 8614, 366, 5743, 1958, 4192, 3274, 3552, 167465, 249, 6648, 6696, 8682, 4067, 7124, 5327, 1051, 5294, 6774, 26, 578, 6505, 374, 8013, 2876, 1535, 1594, 2101, 6781, 6352, 1848, 107, 5724, 7804, 7052, 11331, 4129, 3397, 7538, 306, 11170, 5142, 6529, 409, 57655, 9308, 5069, 11213, 1234, 6340, 2769, 3490, 57476, 4524, 8837, 8204, 6155, 54434, 80149, 85364, 5032, 81606, 10856, 133522, 5761…
GOBP_POSITIVE_REGULATION_OF_BINDING	0.0713154	0.33546	0.2114	0.499971	1.27708	148	5329, 4318, 26086, 9750, 4242, 4830, 348, 7122, 8721, 114991, 650, 3662, 64855, 340061, 7040, 8829
GOBP_NEGATIVE_REGULATION_OF_MYOSIN_LIGHT_CHAIN_PHOSPHATASE_ACTIVITY	0.169197	0.489789	0.157403	0.838165	1.27679	5	7124, 3071
GOBP_CARBOHYDRATE_DERIVATIVE_BIOSYNTHETIC_PROCESS	0.0178402	0.158593	0.352488	0.449067	1.27663	516	3553, 9060, 3718, 50515, 6482, 10318, 55790, 1635, 4248, 7378, 7903, 8704, 9469, 3038, 1236, 10267, 107, 9605, 30968, 3037, 9957, 4860, 81618, 9486, 1839, 2523, 4830, 51363, 374378, 54480, 126792, 22822, 11332, 11320, 6363, 1650, 2651, 2710, 54965, 226, 65990, 8534, 2987, 5373, 56052, 9953, 5155, 9955, 2977, 9394, 9836, 9435, 92126, 513, 6675, 11285, 6483, 3600, 5163, 64841, 55343, 7040, 283120, …
GOBP_SENSORY_PERCEPTION_OF_MECHANICAL_STIMULUS	0.10509	0.394372	0.175204	0.520598	1.27662	103	4648, 5172, 7124, 2876, 23349, 9750, 26517, 26519, 9948, 117531, 7852, 4715, 11078, 26521, 776, 2534, 5025, 4155, 2706
GOBP_NEGATIVE_REGULATION_OF_NATURAL_KILLER_CELL_ACTIVATION	0.200431	0.538253	0.142901	0.802496	1.27654	6	2268, 84868, 25807
GOBP_NEGATIVE_REGULATION_OF_SMOOTH_MUSCLE_CONTRACTION	0.178357	0.503765	0.146416	0.707602	1.27586	14	5743, 9732, 150, 5997
GOBP_IRE1_MEDIATED_UNFOLDED_PROTEIN_RESPONSE	0.153996	0.468368	0.156312	0.677127	1.27582	18	578, 581, 11153, 2081
GOBP_REGULATION_OF_PROTEIN_DEPHOSPHORYLATION	0.117347	0.412061	0.168238	0.527747	1.2752	82	7124, 26051, 11314, 10288, 3071, 23645, 5788, 7040, 5580, 2771, 255919, 22870, 26012, 1003, 945, 5300, 5725, 9701
GOBP_CELLULAR_RESPONSE_TO_OXYGEN_LEVELS	0.0918033	0.375575	0.188204	0.511952	1.27482	132	8614, 5743, 1958, 54583, 6781, 101, 11331, 112399, 9550, 3654, 51142, 8837, 5230, 29997, 7422, 6714, 54471, 28984
GOBP_POSITIVE_REGULATION_OF_MIRNA_CATABOLIC_PROCESS	0.165631	0.48441	0.155242	0.854664	1.27482	4	80149, 23053, 10984, 87178
GOBP_POSITIVE_REGULATION_OF_VASCULAR_PERMEABILITY	0.189824	0.52147	0.1396	0.693266	1.27465	15	11156, 348, 7422, 7040
GOBP_REGULATION_OF_SYSTEM_PROCESS	0.0196794	0.167218	0.352488	0.460919	1.27458	357	3687, 8862, 5743, 100506013, 3274, 3552, 745, 7133, 481, 7124, 5294, 125111, 6505, 23704, 8013, 1535, 6781, 8877, 5724, 23316, 5142, 7140, 1839, 497189, 10008, 10800, 3082, 9732, 85358, 80149, 1889, 3752, 348, 1890, 2643, 5972, 5155, 6714, 221476, 199, 6330, 5800, 8530, 113246, 150, 11343, 57502, 156, 2258, 6909, 2185, 776, 3164, 489, 64091
GOBP_POSITIVE_REGULATION_OF_NEURON_PROJECTION_DEVELOPMENT	0.0895522	0.371217	0.191892	0.51622	1.27446	123	8578, 4192, 285016, 4067, 7804, 23316, 10938, 50487, 8837, 3082, 348, 6376, 2889, 2242, 2185, 2534, 28988, 11344, 5997, 10300, 3675, 5754
GOBP_NEGATIVE_REGULATION_OF_ENDOPLASMIC_RETICULUM_STRESS_INDUCED_EIF2_ALPHA_PHOSPHORYLATION	0.171367	0.493082	0.156312	0.83656	1.27435	5	8440, 10959
GOBP_AMEBOIDAL_TYPE_CELL_MIGRATION	0.0275527	0.202592	0.352488	0.458804	1.27432	368	5743, 11156, 2752, 100506013, 168667, 7124, 5294, 4318, 6776, 10501, 393, 5293, 2876, 1969, 6781, 708, 6286, 9647, 26585, 3037, 3397, 306, 199953, 8828, 51466, 5829, 22846, 1839, 114757, 2523, 30812, 91862, 2624, 80149, 348, 2113, 284361, 4215, 3676, 55612, 2324, 7422, 5155, 6714, 5606, 54345, 5585, 3725, 7057, 28984, 7076, 5216, 54910, 8482, 634, 2185, 3791, 7040, 8829, 51564, 64094, 5371, 51157…
GOBP_POSITIVE_REGULATION_OF_HUMORAL_IMMUNE_RESPONSE_MEDIATED_BY_CIRCULATING_IMMUNOGLOBULIN	0.130346	0.431963	0.175204	0.899689	1.27419	3	7124, 5788
GOBP_POSITIVE_REGULATION_OF_MUSCLE_CONTRACTION	0.136106	0.440515	0.164406	0.636119	1.27411	25	5743, 8877, 5724, 9446, 5997
GOBP_SALIVARY_GLAND_DEVELOPMENT	0.157993	0.473307	0.15017	0.608189	1.27411	32	7124, 1181, 7052, 3082, 7043, 7040, 8829
GOBP_HEPARIN_BIOSYNTHETIC_PROCESS	0.201699	0.539745	0.141225	0.77231	1.27404	8	55790, 284
GOBP_POSITIVE_REGULATION_OF_TRANSFORMING_GROWTH_FACTOR_BETA1_PRODUCTION	0.175214	0.499082	0.153159	0.796902	1.27383	7	8710, 6376, 7057, 5045, 4060
GOBP_REGULATION_OF_CARDIAC_EPITHELIAL_TO_MESENCHYMAL_TRANSITION	0.17551	0.49918	0.149208	0.753949	1.2737	10	7043, 7040, 7048
GOBP_SUPRAMOLECULAR_FIBER_ORGANIZATION	0.00934197	0.108914	0.38073	0.4423	1.27355	640	5341, 8477, 3055, 57580, 27289, 4016, 4648, 148170, 57091, 11151, 399, 23406, 9535, 58526, 4542, 637, 283234, 3059, 2876, 1236, 146206, 284001, 7408, 89848, 256949, 6624, 50861, 7454, 5734, 359845, 23647, 7130, 9647, 26585, 3936, 64005, 3397, 581, 11170, 9181, 79585, 7791, 9938, 30011, 10602, 7140, 51466, 5829, 11135, 5880, 5987, 9051, 9948, 3071, 8837, 8851, 65108, 11346, 64857, 54434, 85358, 84…
GOBP_VESTIBULOCOCHLEAR_NERVE_MORPHOGENESIS	0.167702	0.486749	0.154191	0.853755	1.27346	4	8828, 497189, 8829, 5205
GOBP_PURINE_CONTAINING_COMPOUND_CATABOLIC_PROCESS	0.127072	0.426435	0.168238	0.572104	1.27346	46	7498, 5142, 4860, 30833, 79873, 11332, 27115, 3704, 254552, 215, 131870, 10591, 51816, 4521, 272, 3251
GOBP_NEGATIVE_REGULATION_OF_EXOCYTOSIS	0.138122	0.444593	0.160801	0.614304	1.27317	29	11314, 729230, 6688, 3965, 8832, 3071, 150, 634, 2771, 613
GOBP_GLOMERULAR_MESANGIAL_CELL_DEVELOPMENT	0.132383	0.435094	0.173748	0.898839	1.27299	3	5155, 4851
GOBP_VASODILATION	0.139194	0.446424	0.159647	0.595519	1.27292	35	6648, 7124, 2876, 348, 2643, 150
GOBP_RESPONSE_TO_NITROGEN_COMPOUND	0.00787863	0.0987799	0.38073	0.435734	1.27234	837	5031, 3553, 8614, 366, 5743, 8651, 3718, 1958, 116372, 9021, 3274, 3552, 4837, 6464, 3383, 8682, 4067, 7124, 5327, 1051, 5294, 6774, 83667, 4318, 5919, 6776, 26, 6505, 374, 54583, 8013, 2876, 3689, 1535, 1236, 2101, 6781, 5724, 728, 7052, 8412, 896, 3397, 5142, 6529, 409, 26270, 9181, 11213, 92305, 6340, 7186, 5829, 2769, 23516, 6775, 4524, 8837, 10135, 6449, 8851, 1571, 6363, 1537, 54434, 2671, …
GOBP_MACROPHAGE_CHEMOTAXIS	0.141544	0.450491	0.158514	0.609468	1.27228	30	4192, 5919, 6352, 728, 1240, 6504, 7057, 6347, 2185, 79647
GOBP_METANEPHRIC_NEPHRON_DEVELOPMENT	0.141544	0.450491	0.158514	0.609462	1.27227	30	1958, 26585, 30812, 5155, 55083
GOBP_EXOCYTIC_PROCESS	0.128913	0.429412	0.166934	0.554452	1.27207	60	5341, 4067, 50487, 10652, 57617, 6812
GOBP_PARACRINE_SIGNALING	0.206897	0.547524	0.140406	0.799516	1.2718	6	5155, 6317, 115004
GOBP_MORPHOGENESIS_OF_AN_ENDOTHELIUM	0.172277	0.494586	0.148262	0.678081	1.27148	17	3687, 7852, 83605, 81792, 54567, 94
GOBP_REGULATION_OF_SEQUESTERING_OF_ZINC_ION	0.105691	0.39585	0.195789	0.930123	1.27126	2	8943, 7782
GOBP_ORNITHINE_METABOLIC_PROCESS	0.17735	0.502269	0.152145	0.795077	1.27091	7	113451, 435, 51582
GOBP_REGULATION_OF_NMDA_RECEPTOR_ACTIVITY	0.183794	0.510036	0.142901	0.681169	1.27064	16	729230, 6347, 2185, 3460, 5924
GOBP_REGULATION_OF_ACTIN_CYTOSKELETON_REORGANIZATION	0.152015	0.466162	0.152145	0.595419	1.27056	34	3055, 4192, 51225, 9535, 3059, 396, 2242, 2185, 8829, 397
GOBP_REGULATION_OF_NK_T_CELL_ACTIVATION	0.17735	0.502269	0.152145	0.79484	1.27053	7	64926, 11314, 7297
GOBP_NEGATIVE_REGULATION_OF_STRIATED_MUSCLE_CONTRACTION	0.17735	0.502269	0.152145	0.794704	1.27032	7	5294, 80149, 156
GOBP_CELLULAR_CARBOHYDRATE_METABOLIC_PROCESS	0.0551302	0.299032	0.237794	0.479379	1.27012	231	5341, 5031, 7262, 80183, 4837, 55790, 6774, 83667, 313, 3038, 4759, 5724, 3037, 863
GOBP_GROWTH	0.00852507	0.103656	0.38073	0.438037	1.26972	739	5008, 8614, 157506, 7262, 5806, 8651, 9021, 4192, 50515, 10439, 6464, 54440, 9962, 4499, 6696, 5795, 4502, 6774, 83667, 6776, 10501, 393, 374, 22809, 2876, 114804, 1535, 1594, 6781, 6881, 8877, 55210, 58191, 1848, 147138, 7130, 9647, 6195, 26585, 1382, 114789, 11170, 55257, 8828, 4897, 84445, 1839, 3490, 56924, 10743, 29948, 8837, 8851, 11007, 5600, 51379, 348, 861, 28982, 10856, 3676, 7422, 1188…
GOBP_INOSINE_METABOLIC_PROCESS	0.175705	0.49918	0.154191	0.833372	1.26949	5	7498, 4860, 51816
GOBP_ADENOHYPOPHYSIS_DEVELOPMENT	0.175983	0.499785	0.15017	0.850939	1.26926	4	650, 3280
GOBP_RESPONSE_TO_MONOSACCHARIDE	0.0988836	0.387895	0.17822	0.502549	1.26915	140	5743, 1958, 2752, 3552, 3383, 8111, 6648, 83667, 125111, 2876, 1535, 23516, 56652, 3123, 7057, 150, 415116, 2730, 2185, 7351, 1215, 3091, 6720, 6810, 9230, 5211
GOBP_REGULATION_OF_ERBB_SIGNALING_PATHWAY	0.111111	0.400461	0.176694	0.539058	1.26909	70	5329, 5795, 4318, 374, 7039, 8412, 1839, 653361, 10825, 79643, 84632, 150, 634
GOBP_POSITIVE_REGULATION_OF_TAU_PROTEIN_KINASE_ACTIVITY	0.177874	0.502914	0.153159	0.833071	1.26903	5	1958, 4665, 1191
GOBP_POSITIVE_REGULATION_OF_JUN_KINASE_ACTIVITY	0.126606	0.425617	0.168238	0.582938	1.26902	39	7124, 7186, 4296, 6363, 8325, 2185, 10333, 6850, 2081, 6188, 7855, 8322, 5871, 8312
GOBP_TRIF_DEPENDENT_TOLL_LIKE_RECEPTOR_SIGNALING_PATHWAY	0.211207	0.551388	0.138805	0.797658	1.26885	6	7187, 10333, 7099
GOBP_REGULATION_OF_MUCUS_SECRETION	0.181624	0.507218	0.15017	0.793526	1.26843	7	1535, 5581, 134, 242
GOBP_REGULATION_OF_EXCITATORY_SYNAPSE_ASSEMBLY	0.194672	0.529652	0.141225	0.760672	1.26829	9	51225, 78999
GOBP_CIRCULATORY_SYSTEM_DEVELOPMENT	0.00947279	0.109936	0.38073	0.432495	1.26811	891	3576, 3553, 3687, 8862, 5743, 4016, 1958, 2752, 100506013, 9021, 4192, 3552, 10439, 6464, 7453, 7127, 168667, 6648, 7133, 7124, 2535, 26051, 5294, 6774, 578, 5293, 3726, 6505, 5228, 54583, 2876, 1969, 7039, 9510, 101, 8877, 7498, 9242, 10267, 1848, 728, 3276, 26585, 8710, 729230, 23670, 6688, 3037, 3397, 581, 306, 51330, 409, 23210, 8828, 4897, 54538, 6303, 3570, 22846, 140706, 6196, 2523, 4066, …
GOBP_REGULATION_OF_RESPONSE_TO_REACTIVE_OXYGEN_SPECIES	0.152574	0.466866	0.152145	0.60703	1.2672	30	83667, 8013, 2861, 3082, 2643, 283120, 10131
GOBP_SPERMIDINE_METABOLIC_PROCESS	0.211207	0.551388	0.138805	0.796578	1.26713	6	6723, 6303
GOBP_POSITIVE_REGULATION_OF_NATURAL_KILLER_CELL_MEDIATED_IMMUNE_RESPONSE_TO_TUMOR_CELL	0.142566	0.451328	0.166934	0.894653	1.26706	3	10666, 5817, 5819
GOBP_VENTRICULAR_CARDIAC_MUSCLE_CELL_MEMBRANE_REPOLARIZATION	0.174257	0.498027	0.147331	0.67571	1.26703	17	23704, 9948, 10008, 3752, 6330
GOBP_REGULATION_OF_L_GLUTAMATE_IMPORT_ACROSS_PLASMA_MEMBRANE	0.188034	0.517856	0.147331	0.792584	1.26693	7	7124, 3688
GOBP_PURINE_NUCLEOSIDE_BIOSYNTHETIC_PROCESS	0.194444	0.529409	0.138805	0.732108	1.26687	11	4860, 51816, 3251, 353, 161823
GOBP_PHAGOLYSOSOME_ASSEMBLY	0.184369	0.511259	0.143759	0.702534	1.26672	14	11151, 55647
GOBP_POSITIVE_REGULATION_OF_NECROTIC_CELL_DEATH	0.170683	0.492411	0.15017	0.714589	1.26658	13	81030, 6533, 706
GOBP_POSITIVE_REGULATION_OF_PEPTIDASE_ACTIVITY	0.0824261	0.357637	0.193813	0.493193	1.26653	157	4210, 4067, 7124, 6774, 637, 578, 6505, 7498, 9647, 9966, 27166, 581, 112399, 3965, 3932, 8837, 7805, 317, 64063, 64581, 51024, 11047, 5371, 2534, 489, 55122, 6317, 10016
GOBP_POSITIVE_REGULATION_OF_ACUTE_INFLAMMATORY_RESPONSE_TO_ANTIGENIC_STIMULUS	0.190171	0.521961	0.146416	0.792314	1.26649	7	1236, 718, 3133, 695, 1268, 7784
GOBP_REGULATION_OF_SMOOTH_MUSCLE_CELL_CHEMOTAXIS	0.180043	0.505973	0.152145	0.831251	1.26626	5	4192, 199
GOBP_REGULATION_OF_PLATELET_ACTIVATION	0.147005	0.458336	0.154191	0.589258	1.26621	36	5341, 4067, 10019, 1511, 348, 5155, 634
GOBP_HIGH_DENSITY_LIPOPROTEIN_PARTICLE_CLEARANCE	0.211207	0.551388	0.138805	0.795961	1.26615	6	9388, 348, 3949, 55937, 2822
GOBP_POSITIVE_REGULATION_OF_VIRAL_LIFE_CYCLE	0.153101	0.467801	0.156312	0.661937	1.26603	20	79720, 3965, 972, 3123, 920, 81559, 5034, 30835, 3956
GOBP_OLFACTORY_BULB_INTERNEURON_DEVELOPMENT	0.211207	0.551388	0.138805	0.795805	1.2659	6	22809, 6091
GOBP_PROTECTION_FROM_NATURAL_KILLER_CELL_MEDIATED_CYTOTOXICITY	0.211207	0.551388	0.138805	0.795616	1.2656	6	5272, 3133, 6318, 3135, 3105
GOBP_POSITIVE_REGULATION_OF_FATTY_ACID_TRANSPORT	0.174257	0.498027	0.147331	0.674904	1.26552	17	3553, 3552, 50487
GOBP_CELLULAR_RESPONSE_TO_ENDOGENOUS_STIMULUS	0.00402351	0.066804	0.407018	0.428683	1.26539	1021	3576, 5031, 3553, 366, 8862, 5743, 8651, 3718, 1958, 9021, 5272, 3274, 50964, 50515, 167465, 6464, 11151, 3383, 168667, 4067, 7124, 5327, 1051, 84464, 5294, 6774, 83667, 5919, 6776, 26, 6505, 5228, 8013, 1535, 2101, 6781, 4005, 10865, 5909, 6352, 10267, 5724, 5734, 7052, 7130, 26585, 11331, 8412, 6688, 896, 3037, 3397, 7538, 11170, 5142, 409, 9181, 7791, 10938, 64081, 6340, 5829, 2769, 23516, 349…
GOBP_AMP_CATABOLIC_PROCESS	0.178054	0.503236	0.149208	0.848323	1.26536	4	7498, 272
GOBP_POSITIVE_REGULATION_OF_VASCULAR_ENDOTHELIAL_GROWTH_FACTOR_SIGNALING_PATHWAY	0.211207	0.551388	0.138805	0.795186	1.26492	6	9508, 64094, 57608, 147372
GOBP_REGULATION_OF_INSULIN_SECRETION	0.115824	0.409912	0.165657	0.513751	1.26463	106	3553, 2752, 131177, 8111, 8447, 4843, 7124, 6352
GOBP_NEGATIVE_REGULATION_OF_RIG_I_SIGNALING_PATHWAY	0.210191	0.551388	0.138022	0.766532	1.2645	8	708, 6397, 55666, 63906, 79671
GOBP_POSITIVE_REGULATION_OF_PROTEIN_KINASE_C_SIGNALING	0.196721	0.53332	0.140406	0.75833	1.26438	9	4157, 2324, 7422, 7481
GOBP_POSITIVE_REGULATION_OF_VASCULAR_ASSOCIATED_SMOOTH_MUSCLE_CELL_DIFFERENTIATION	0.192308	0.525462	0.145516	0.790967	1.26434	7	6648, 3815
GOBP_DNA_CATABOLIC_PROCESS_ENDONUCLEOLYTIC	0.15619	0.472152	0.153159	0.655184	1.26427	21	581, 9941, 317, 57109
GOBP_NUCLEOSIDE_SALVAGE	0.210191	0.551388	0.138022	0.766292	1.26411	8	4860, 3251, 353
GOBP_NEGATIVE_REGULATION_OF_TRANSMEMBRANE_TRANSPORT	0.123909	0.420323	0.165657	0.526489	1.26353	85	3553, 8682, 7124, 4318, 23704, 6236, 10008, 4946, 7057, 150, 255738, 2669, 10105, 9446, 5997, 207, 5579
GOBP_RESPONSE_TO_GRANULOCYTE_MACROPHAGE_COLONY_STIMULATING_FACTOR	0.210191	0.551388	0.138022	0.765785	1.26327	8	7538, 920, 5153, 207
GOBP_PLATELET_ACTIVATION	0.117647	0.412358	0.164406	0.514212	1.26325	104	5341, 83706, 4067, 5294, 7409, 10019, 3932, 1608, 1511, 8525, 348, 5155, 6714, 6812, 150, 634, 60, 71, 55330
GOBP_GLOMERULUS_DEVELOPMENT	0.128676	0.429118	0.166934	0.560778	1.2627	53	1958, 8710, 3570, 8837, 5155, 5800, 1286, 100133941, 10409
GOBP_MOTOR_NEURON_MIGRATION	0.14664	0.458336	0.164406	0.89145	1.26252	3	7422, 8829, 5649
GOBP_POSITIVE_REGULATION_OF_SYNAPTIC_TRANSMISSION	0.120861	0.416237	0.16318	0.516258	1.2623	97	5743, 2752, 7124, 6505, 10288, 7305, 107, 91683, 729230, 11170, 409, 85358, 348, 6812, 6347, 2185, 1524, 4311
GOBP_REGULATION_OF_BONE_RESORPTION	0.144954	0.454708	0.156312	0.613286	1.26218	28	6696, 101, 7128, 133522, 6714, 3635
GOBP_NEGATIVE_REGULATION_OF_INTERLEUKIN_1_ALPHA_PRODUCTION	0.117886	0.41288	0.184706	0.923422	1.2621	2	7850, 6376
GOBP_NEGATIVE_REGULATION_OF_BICELLULAR_TIGHT_JUNCTION_ASSEMBLY	0.182195	0.507993	0.147331	0.846088	1.26202	4	7124, 9475
GOBP_POSITIVE_REGULATION_OF_TOLL_LIKE_RECEPTOR_4_SIGNALING_PATHWAY	0.20082	0.538712	0.138805	0.756379	1.26113	9	4057, 26191, 4814, 3430
GOBP_PEPTIDYL_AMINO_ACID_MODIFICATION	0.0036332	0.0625827	0.431708	0.42642	1.261	1048	5008, 3553, 5743, 3055, 8651, 3718, 4016, 1958, 9021, 4837, 57091, 285016, 6464, 51225, 2268, 4843, 5795, 4067, 7124, 578, 3059, 6505, 25797, 2122, 374, 11314, 54583, 7535, 9770, 10783, 3689, 1969, 65094, 4302, 91978, 10322, 7039, 10865, 6881, 8877, 6352, 1802, 7804, 3276, 10019, 9647, 6195, 26585, 9806, 8412, 6688, 581, 55257, 409, 11184, 23210, 112399, 1455, 9181, 3570, 972, 5987, 1839, 6196, 3…
GOBP_POSITIVE_REGULATION_OF_TRANSPORT	0.0117592	0.125819	0.38073	0.436823	1.2607	683	5031, 3553, 8862, 5743, 5806, 3718, 6556, 2752, 100506013, 3552, 8111, 8447, 6696, 2268, 400916, 5795, 3305, 481, 7124, 1051, 192683, 929, 578, 79567, 3059, 8013, 3689, 1535, 57165, 9388, 4302, 6781, 101, 6352, 5724, 2219, 26585, 1794, 3566, 729230, 27166, 3002, 219527, 581, 6529, 409, 9914, 10938, 50487, 3561, 5880, 58480, 1520, 3071, 113451, 2010, 4946, 8851, 6363, 2624, 85358, 3123, 718, 80149…
GOBP_LEUKOTRIENE_D4_METABOLIC_PROCESS	0.182195	0.507993	0.147331	0.845021	1.26043	4	2687, 124975
GOBP_CELLULAR_MONOVALENT_INORGANIC_CATION_HOMEOSTASIS	0.121993	0.417638	0.165657	0.524881	1.26019	79	6556, 3552, 481, 55647, 479, 6340, 84329, 23315, 4097, 440400, 155066
GOBP_POSITIVE_REGULATION_OF_GASTRO_INTESTINAL_SYSTEM_SMOOTH_MUSCLE_CONTRACTION	0.119919	0.415249	0.183024	0.921861	1.25997	2	5724, 3815
GOBP_REGULATION_OF_LOW_DENSITY_LIPOPROTEIN_PARTICLE_CLEARANCE	0.191837	0.52455	0.142057	0.745799	1.25993	10	29949, 255738, 3949, 8570, 1445
GOBP_PEPTIDYL_ARGININE_N_METHYLATION	0.193878	0.528242	0.141225	0.74565	1.25968	10	3276, 55170, 10196, 10498
GOBP_NEGATIVE_REGULATION_OF_CHOLESTEROL_METABOLIC_PROCESS	0.197397	0.534215	0.144631	0.826614	1.25919	5	348, 22937
GOBP_NK_T_CELL_DIFFERENTIATION	0.20082	0.538712	0.138805	0.755202	1.25917	9	3702, 8943, 7048, 9760, 7704
GOBP_REGULATION_OF_BILE_ACID_SECRETION	0.148676	0.461824	0.16318	0.889014	1.25907	3	7124, 5562
GOBP_L_LYSINE_TRANSMEMBRANE_TRANSPORT	0.197397	0.534215	0.144631	0.82645	1.25894	5	6542, 54896, 6541
GOBP_POSITIVE_REGULATION_OF_MUCUS_SECRETION	0.199566	0.536792	0.143759	0.82638	1.25884	5	1535, 5581
GOBP_IMMUNE_COMPLEX_CLEARANCE	0.150713	0.464569	0.161979	0.888669	1.25858	3	729230, 1191
GOBP_OLEFINIC_COMPOUND_METABOLIC_PROCESS	0.115	0.407374	0.168238	0.513174	1.2585	111	157506, 5743, 1958, 220, 80142, 2876, 5730, 1181, 64600, 3292, 1571, 216, 650, 57834, 6777, 5959, 11343, 215, 147015, 51635, 2879, 247
GOBP_NEGATIVE_REGULATION_OF_NEURON_PROJECTION_REGENERATION	0.202405	0.541256	0.13649	0.697771	1.25813	14	6696, 83999, 7070
GOBP_MITOCHONDRIAL_OUTER_MEMBRANE_PERMEABILIZATION	0.153271	0.467801	0.153159	0.600655	1.25795	31	400916, 637, 3002, 581, 64112, 255027
GOBP_POSITIVE_REGULATION_OF_RESPONSE_TO_ENDOPLASMIC_RETICULUM_STRESS	0.165756	0.48441	0.144631	0.593476	1.25785	33	578, 581, 6449, 8440, 91304, 2081
GOBP_MICROGLIAL_CELL_MEDIATED_CYTOTOXICITY	0.186335	0.514108	0.145516	0.843271	1.25782	4	7305, 6688, 1524
GOBP_POSITIVE_REGULATION_OF_CATALYTIC_ACTIVITY	0.00456368	0.0716787	0.407018	0.42768	1.25709	927	5341, 5031, 3553, 8477, 8651, 57580, 1958, 6556, 3937, 57091, 285016, 4210, 23526, 2268, 58526, 4843, 4067, 7124, 5294, 6774, 637, 578, 64411, 6505, 374, 11314, 9770, 3689, 1535, 1594, 1969, 1236, 7409, 7039, 23533, 101, 7498, 5909, 6352, 2979, 54757, 5330, 5724, 7804, 728, 7052, 9647, 26585, 116986, 11331, 9966, 8412, 896, 27166, 55208, 581, 23108, 112399, 9938, 4057, 3570, 3965, 7186, 972, 2769…
GOBP_CELLULAR_RESPONSE_TO_UNFOLDED_PROTEIN	0.123288	0.420002	0.164406	0.518581	1.25696	89	8614, 3305, 578, 581, 101928527, 23645, 8440
GOBP_REGULATION_OF_BLOOD_CIRCULATION	0.0826709	0.357637	0.195789	0.489678	1.25665	166	8862, 5743, 100506013, 3274, 481, 7124, 5294, 125111, 6505, 23704, 6781, 5142, 1839, 10008, 10800, 9732, 80149, 1889, 3752, 2643, 6330, 150, 156, 2258, 6909, 776, 489, 64091, 5025, 6720
GOBP_CELLULAR_RESPONSE_TO_VASCULAR_ENDOTHELIAL_GROWTH_FACTOR_STIMULUS	0.147273	0.458982	0.154191	0.548411	1.25645	57	11156, 5293, 5228, 8877, 7498, 8828, 7412, 2324, 7422, 5606, 9261, 10266, 9508, 3791, 8829, 64094, 3164, 967, 81792, 54567, 23554, 207, 1634, 5970, 2081, 57608
GOBP_NEGATIVE_REGULATION_OF_PHOSPHATASE_ACTIVITY	0.158088	0.473307	0.149208	0.601869	1.25642	30	7124, 9858, 3071, 23645, 2771, 221908
GOBP_RESPONSE_TO_CORTICOTROPIN_RELEASING_HORMONE	0.156823	0.473092	0.158514	0.887089	1.25635	3	8013, 4929, 3164
GOBP_ADULT_HEART_DEVELOPMENT	0.224138	0.563513	0.134273	0.789771	1.2563	6	100506013, 187
GOBP_RESPONSE_TO_CARBOHYDRATE	0.0929487	0.377091	0.184706	0.490512	1.25621	163	3553, 5743, 1958, 2752, 3552, 3383, 8111, 6648, 4067, 83667, 125111, 2876, 1535, 6529, 23516, 6196, 56652, 3123, 5606, 7057, 2067, 150, 415116, 64581, 2730, 2185, 7351, 1215
GOBP_NEGATIVE_REGULATION_OF_LAMELLIPODIUM_ASSEMBLY	0.156823	0.473092	0.158514	0.886853	1.25601	3	51225, 5365
GOBP_3_UTR_MEDIATED_MRNA_STABILIZATION	0.192079	0.525026	0.1396	0.669422	1.25524	17	7538, 9261, 10949, 11044, 4615
GOBP_FATTY_ACYL_COA_CATABOLIC_PROCESS	0.226293	0.56614	0.133555	0.789009	1.25509	6	11332, 254552, 215
GOBP_VITAMIN_B6_METABOLIC_PROCESS	0.190476	0.522511	0.143759	0.841406	1.25504	4	249, 8566
GOBP_POSITIVE_REGULATION_OF_CELL_CELL_ADHESION_MEDIATED_BY_CADHERIN	0.197959	0.535358	0.1396	0.742861	1.25497	10	8728, 201627, 5345
GOBP_B_CELL_ACTIVATION_INVOLVED_IN_IMMUNE_RESPONSE	0.125455	0.423236	0.168238	0.538169	1.25474	65	6482, 602, 3394, 10538, 6688, 9466, 4242, 149840, 5788, 10459, 2067, 1880, 2185, 7040, 6830, 56941
GOBP_NEUTROPHIL_ACTIVATION_INVOLVED_IN_IMMUNE_RESPONSE	0.166667	0.485402	0.149208	0.661364	1.2545	19	3689, 7305, 5724, 6688, 306, 613, 6850
GOBP_REGULATION_OF_MEMBRANE_INVAGINATION	0.194779	0.529755	0.1396	0.707405	1.25385	13	11314, 3071, 2624, 718, 11031
GOBP_CELLULAR_RESPONSE_TO_CAMP	0.146789	0.458336	0.155242	0.57217	1.25357	41	366, 5294, 6781, 5724, 2889
GOBP_MATERNAL_PROCESS_INVOLVED_IN_FEMALE_PREGNANCY	0.130996	0.432582	0.165657	0.562098	1.25341	47	8614, 5743, 6696, 3726, 84868, 1594, 6781, 3965
GOBP_TUBE_DEVELOPMENT	0.00974524	0.112389	0.38073	0.428707	1.25335	861	3576, 3553, 157506, 3687, 8862, 5743, 2752, 100506013, 4192, 3552, 6464, 7453, 7127, 168667, 7124, 2535, 26051, 5294, 6774, 5919, 578, 5293, 3726, 6505, 25902, 374, 5228, 54583, 2876, 1969, 7039, 9510, 7408, 101, 8877, 7498, 1181, 10267, 728, 7052, 26585, 11331, 729230, 23670, 6688, 3037, 3397, 581, 306, 51330, 23210, 8828, 4897, 54538, 6303, 84445, 22846, 2523, 30812, 4524, 10800, 3087, 80781, 3…
GOBP_NEGATIVE_REGULATION_OF_HIGH_VOLTAGE_GATED_CALCIUM_CHANNEL_ACTIVITY	0.196687	0.53332	0.141225	0.84009	1.25308	4	6236, 2669
GOBP_CAP_DEPENDENT_TRANSLATIONAL_INITIATION	0.208243	0.548808	0.140406	0.822471	1.25288	5	57409, 7884
GOBP_POSITIVE_REGULATION_OF_NATURAL_KILLER_CELL_MEDIATED_CYTOTOXICITY	0.210421	0.551388	0.133555	0.694786	1.25275	14	7409, 114836, 10666, 4068, 5817, 6777, 3133
GOBP_EOSINOPHIL_ACTIVATION	0.202991	0.541499	0.141225	0.783688	1.2527	7	11314, 729230, 6810
GOBP_NEGATIVE_REGULATION_OF_FIBROBLAST_MIGRATION	0.202991	0.541499	0.141225	0.783637	1.25262	7	393, 114757
GOBP_RENIN_SECRETION_INTO_BLOOD_STREAM	0.208243	0.548808	0.140406	0.822276	1.25259	5	5125, 56670, 2149
GOBP_RETINOL_METABOLIC_PROCESS	0.154696	0.469304	0.151149	0.582243	1.25244	37	157506, 220, 216, 5959, 147015, 51635
GOBP_LIPID_PHOSPHORYLATION	0.204365	0.543226	0.135002	0.723695	1.25232	11	8877, 64781, 1608, 8525, 8527, 55750
GOBP_DORSAL_ROOT_GANGLION_DEVELOPMENT	0.164969	0.48359	0.154191	0.88424	1.25231	3	8828, 8829
GOBP_POSITIVE_REGULATION_OF_RESPONSE_TO_CYTOKINE_STIMULUS	0.12844	0.429016	0.166934	0.553174	1.25201	54	81030, 7186, 972, 7805, 7852, 4321, 340061, 3554, 3091, 90933, 7097
GOBP_LYMPH_VESSEL_DEVELOPMENT	0.150838	0.464569	0.154191	0.61546	1.252	27	1969, 22846, 79652, 2324, 7422, 54345, 3791, 7075, 6850, 94, 161198
GOBP_SULFUR_AMINO_ACID_TRANSPORT	0.230603	0.570988	0.132147	0.786943	1.2518	6	6505, 55238, 126321
GOBP_RECEPTOR_GUANYLYL_CYCLASE_SIGNALING_PATHWAY	0.167006	0.485715	0.153159	0.883724	1.25158	3	2979, 4882
GOBP_REGULATION_OF_ODONTOGENESIS_OF_DENTIN_CONTAINING_TOOTH	0.205128	0.543911	0.140406	0.782864	1.25139	7	860, 650, 80326
GOBP_REGULATION_OF_PHOSPHATIDYLINOSITOL_BIOSYNTHETIC_PROCESS	0.144309	0.454661	0.165657	0.915333	1.25105	2	5155, 5154
GOBP_VESICLE_DOCKING	0.137112	0.442459	0.160801	0.556516	1.25101	49	5341, 10652, 57617, 6812
GOBP_REGULATION_OF_VASOCONSTRICTION	0.146789	0.458336	0.155242	0.574611	1.2509	39	5743, 3274, 10800, 9732, 1889, 150
GOBP_CELLULAR_RESPONSE_TO_NITROGEN_COMPOUND	0.0219868	0.176819	0.352488	0.439429	1.2508	521	5031, 3553, 366, 5743, 8651, 3718, 1958, 116372, 9021, 3274, 6464, 3383, 4067, 7124, 5327, 1051, 5294, 6774, 83667, 5919, 6776, 26, 6505, 8013, 1535, 2101, 6781, 5724, 7052, 8412, 896, 3397, 5142, 409, 9181, 6340, 7186, 5829, 2769, 23516, 8837, 10135, 8851, 54434, 2671, 4929, 85364, 5032, 7412, 3676, 26191, 6714, 3725, 840, 199, 2889, 6777, 340061, 634, 156, 60, 2730, 255738, 375790, 5791, 55004,…
GOBP_NEGATIVE_REGULATION_OF_TRIGLYCERIDE_CATABOLIC_PROCESS	0.198758	0.535616	0.140406	0.838553	1.25079	4	5294, 440503, 2822
GOBP_URATE_METABOLIC_PROCESS	0.232759	0.573088	0.131458	0.786229	1.25067	6	220963, 4860, 56606, 5631
[truncated: 5,649 more rows]
