# Supplementary material for: Early Neutrophil Activation in Psoriatic Skin at Relapse Following Dead Sea Climatotherapy
Source: Exp Dermatol. 2025 Apr 3;34(4):e70094. doi: 10.1111/exd.70094 (PMC11969059; doi:10.1111/exd.70094)
Supplement: Supplementary file 1 — Data S1 [file EXD-34-e70094-s001.zip › exd70094-sup-0003-table_s5_GSEA_KEGG_LVxvsLV0.xlsx]

## Sheet: Sheet 1
pathway
